# Supplementary material for: 4-(2,4-Dichlorophenyl)-2-(1H-indol-3-yl)-6-methoxypyridine-3,5-dicarbonitrile
Source: Acta Crystallogr Sect E Struct Rep Online. 2008 Sep 6;64(Pt 10):o1892. doi: 10.1107/S1600536808027670 (PMC2959379; doi:10.1107/S1600536808027670)
Supplement: Supplementary file 1 [file e-64-o1892-sup1.cif]

##############################################################################
###                                                                        ###
###        Electronic paper (Acta Crystallographica Section E)             ###
###                                                                        ###
##############################################################################
#                                                                            #
# This CIF contains the data in a paper accepted for publication in Acta     #
# Crystallographica Section E. It conforms to the requirements of Notes      #
# for Authors for Section E, and has been peer reviewed under the auspices   #
# of the IUCr Commission on Journals.                                        #
#                                                                            #
# Full details of the Crystallographic Information File format               #
# are given in the paper "The Crystallographic Information File (CIF):       #
# a New Standard Archive File for Crystallography" by S. R. Hall, F. H.      #
# Allen and I. D. Brown [Acta Cryst. (1991), A47, 655-685].                  #
#                                                                            #
# The current version of the core CIF dictionary is obtainable from          #
# ftp://ftp.iucr.org/pub/cif_core.dic. The current version number is 2.4.    #
#                                                                            #
# Software is freely available for graphical display of the structure(s) in  #
# this CIF.  For information consult the CIF home page http://www.iucr.org/  #
# cif/home.html                                                              #
#                                                                            #
# This file may be used for bona fide research purposes within the           #
# scientific community so long as proper attribution is given to the journal # 
# article from which it was obtained.                                        #
#                                                                            #
##############################################################################
                                             
data_global
_audit_creation_method     SHELXL-97
_journal_date_recd_electronic     2008-08-11
_journal_date_accepted     2008-08-28
_journal_name_full     'Acta Crystallographica, Section E'
_journal_year     2008
_journal_volume     64
_journal_issue     10
_journal_page_first     o1892
_journal_page_last     o1892
_journal_paper_category     QO
_journal_coeditor_code     CI2655
_publ_contact_author_name     ' M.N. Ponnuswamy '
_publ_contact_author_address
;   Centre of Advanced Study in Crystallography and Biophysics
    University of Madras
    Guindy Campus
    Chennai - 600 025
    India
;
_publ_contact_author_email     'mnpsy2004@yahoo.com'
_publ_contact_author_fax     '+9144 22352494'
_publ_contact_author_phone     '+9144 22300122'
_publ_section_title
;\
4-(2,4-Dichlorophenyl)-2-(1<i>H</i>-indol-3-yl)-6-methoxypyridine-3,5-\
dicarbonitrile
;
loop_
    _publ_author_name
    _publ_author_address
    'P. Ramesh'
;     Department of Physics
      Presidency College (Autonomous)
      Chennai 600 005
      India
;
    'A. Subbiahpandi'
;     Department of Physics
      Presidency College (Autonomous)
      Chennai 600 005
      India
;
    'P. Thirumurugan'
;
      Organic Chemistry Division
      Central Leather Research Institute
      Adyar
      Chennai 600 020
      India
;
    'P. T. Perumal '
;
      Organic Chemistry Division
      Central Leather Research Institute
      Adyar
      Chennai 600 020
      India
;
    'M. N. Ponnuswamy'
;
    Centre of Advanced Study in Crystallography and Biophysics
    University of Madras
    Guindy Campus
    Chennai 600 025
    India
;
data_I
_audit_creation_method     SHELXL-97
_chemical_name_systematic
;
4-(2,4-Dichlorophenyl)-2-(1<i>H</i>-indol-3-yl)-6-methoxypyridine-3,5-
dicarbonitrile
;
_chemical_name_common
;
4-(2,4-Dichlorophenyl)-2-(1H-indol-3-yl)-6-methoxypyridine-3,5-
dicarbonitrile
;
_chemical_formula_moiety     'C22 H12 Cl2 N4 O'
_chemical_formula_sum     'C22 H12 Cl2 N4 O'
_chemical_formula_iupac     'C22 H12 Cl2 N4 O'
_chemical_formula_weight     419.26
_chemical_melting_point     ?
_symmetry_cell_setting     Triclinic
_symmetry_space_group_name_H-M     'P -1'
_symmetry_space_group_name_Hall     '-P 1'
loop_
    _symmetry_equiv_pos_as_xyz
    'x, y, z'
    '-x, -y, -z'
_cell_length_a     9.5394(2)
_cell_length_b     10.0358(2)
_cell_length_c     11.1739(3)
_cell_angle_alpha     111.9940(10)
_cell_angle_beta     97.3030(10)
_cell_angle_gamma     93.7150(10)
_cell_volume     976.46(4)
_cell_formula_units_Z     2
_cell_measurement_reflns_used     2563
_cell_measurement_theta_min     2.17
_cell_measurement_theta_max     24.99
_cell_measurement_temperature     298(2)
_exptl_crystal_description     Block
_exptl_crystal_colour     Yellow
_exptl_crystal_size_max     0.58
_exptl_crystal_size_mid     0.40
_exptl_crystal_size_min     0.28
_exptl_crystal_density_diffrn     1.426
_exptl_crystal_density_meas     ?
_exptl_crystal_density_method     'not measured'
_exptl_crystal_F_000     428
_exptl_absorpt_coefficient_mu     0.354
_exptl_absorpt_correction_type     multi-scan
_exptl_absorpt_process_details     '(SADABS; Sheldrick, 2001)'
_exptl_absorpt_correction_T_min     0.8211
_exptl_absorpt_correction_T_max     0.9074
_exptl_special_details
;
;
_diffrn_ambient_temperature     298(2)
_diffrn_radiation_type     MoK\a
_diffrn_radiation_wavelength     0.71073
_diffrn_radiation_source     'fine-focus sealed tube'
_diffrn_radiation_monochromator     graphite
_diffrn_measurement_device_type
                                'Bruker APEXII CCD area-detector diffractometer'
_diffrn_measurement_method     '\w and \f scans'
_diffrn_detector_area_resol_mean     ?
_diffrn_reflns_number     10781
_diffrn_reflns_av_R_equivalents     0.0185
_diffrn_reflns_av_sigmaI/netI     0.0168
_diffrn_reflns_theta_min     2.17
_diffrn_reflns_theta_max     24.99
_diffrn_reflns_theta_full     24.99
_diffrn_measured_fraction_theta_max     0.989
_diffrn_measured_fraction_theta_full     0.989
_diffrn_reflns_limit_h_min     -11
_diffrn_reflns_limit_h_max     11
_diffrn_reflns_limit_k_min     -11
_diffrn_reflns_limit_k_max     10
_diffrn_reflns_limit_l_min     -11
_diffrn_reflns_limit_l_max     13
_diffrn_standards_number     0
_diffrn_standards_interval_count     .
_diffrn_standards_interval_time     .
_diffrn_standards_decay_%     ?
_refine_special_details
;
Refinement of <i>F</i>^2^ against ALL reflections. The weighted <i>R</i>-factor
<i>wR</i> and goodness of fit <i>S</i> are based on <i>F</i>^2^, conventional
<i>R</i>-factors <i>R</i> are based on <i>F</i>, with <i>F</i> set to zero for
negative <i>F</i>^2^. The threshold expression of <i>F</i>^2^ >
\s(<i>F</i>^2^) is used only for calculating <i>R</i>-factors(gt) <i>etc</i>.
and is not relevant to the choice of reflections for refinement.
<i>R</i>-factors based on <i>F</i>^2^ are statistically about twice as large
as those based on <i>F</i>, and <i>R</i>- factors based on ALL data will be
even larger.
;
_reflns_number_total     3401
_reflns_number_gt     3019
_reflns_threshold_expression     I>2\s(I)
_refine_ls_structure_factor_coef     Fsqd
_refine_ls_matrix_type     full
_refine_ls_R_factor_all     0.0381
_refine_ls_R_factor_gt     0.0334
_refine_ls_wR_factor_gt     0.0911
_refine_ls_wR_factor_ref     0.0960
_refine_ls_goodness_of_fit_ref     1.048
_refine_ls_restrained_S_all     1.048
_refine_ls_number_reflns     3401
_refine_ls_number_parameters     267
_refine_ls_number_restraints     0
_refine_ls_hydrogen_treatment     mixed
_refine_ls_weighting_scheme     calc
_refine_ls_weighting_details
         'calc w=1/[\s^2^(Fo^2^)+(0.0487P)^2^+0.3783P] where P=(Fo^2^+2Fc^2^)/3'
_atom_sites_solution_hydrogens     geom
_atom_sites_solution_primary     direct
_atom_sites_solution_secondary     difmap
_refine_ls_shift/su_max     0.005
_refine_ls_shift/su_mean     0.001
_refine_diff_density_max     0.285
_refine_diff_density_min     -0.372
_refine_ls_extinction_method     none
_refine_ls_extinction_coef     ?
loop_
    _atom_type_symbol
    _atom_type_description
    _atom_type_scat_dispersion_real
    _atom_type_scat_dispersion_imag
    _atom_type_scat_source
    'C' 'C' 0.0033 0.0016
                         'International Tables Vol C Tables 4.2.6.8 and 6.1.1.4'
    'H' 'H' 0.0000 0.0000
                         'International Tables Vol C Tables 4.2.6.8 and 6.1.1.4'
    'N' 'N' 0.0061 0.0033
                         'International Tables Vol C Tables 4.2.6.8 and 6.1.1.4'
    'O' 'O' 0.0106 0.0060
                         'International Tables Vol C Tables 4.2.6.8 and 6.1.1.4'
    'Cl' 'Cl' 0.1484 0.1585
                         'International Tables Vol C Tables 4.2.6.8 and 6.1.1.4'
_computing_data_collection     'APEX2 (Bruker, 2004)'
_computing_cell_refinement     'APEX2 (Bruker, 2004)'
_computing_data_reduction     'SAINT (Bruker, 2004)'
_computing_structure_solution     'SHELXS97 (Sheldrick, 2008)'
_computing_structure_refinement     'SHELXL97 (Sheldrick, 2008)'
_computing_molecular_graphics     'ORTEP3 (Farrugia, (1997))'
_computing_publication_material
                            'SHELXL97 (Sheldrick, 2008) and PLATON (Spek, 2003)'
loop_
    _atom_site_type_symbol
    _atom_site_label
    _atom_site_fract_x
    _atom_site_fract_y
    _atom_site_fract_z
    _atom_site_U_iso_or_equiv
    _atom_site_adp_type
    _atom_site_calc_flag
    _atom_site_refinement_flags
    _atom_site_occupancy
    _atom_site_disorder_assembly
    _atom_site_disorder_group
    Cl Cl1 -0.20213(5) 0.05813(6) 0.06721(6) 0.06710(19) Uani d . 1 . .
    Cl Cl2 0.18710(5) 0.43669(6) 0.01921(5) 0.05569(16) Uani d . 1 . .
    O O1 0.71041(12) 0.47517(13) 0.22771(11) 0.0440(3) Uani d . 1 . .
    N N1 0.60609(13) 0.63393(14) 0.38834(12) 0.0322(3) Uani d . 1 . .
    C C2 0.49048(16) 0.66990(16) 0.44682(14) 0.0294(3) Uani d . 1 . .
    C C3 0.36036(15) 0.57682(16) 0.39683(14) 0.0293(3) Uani d . 1 . .
    C C4 0.34811(16) 0.45252(16) 0.28224(14) 0.0294(3) Uani d . 1 . .
    C C5 0.46814(16) 0.42069(17) 0.22319(15) 0.0332(4) Uani d . 1 . .
    C C6 0.59570(16) 0.51473(17) 0.28335(15) 0.0327(3) Uani d . 1 . .
    C C7 0.51214(16) 0.80627(17) 0.55884(15) 0.0322(3) Uani d . 1 . .
    C C8 0.62593(17) 0.92294(16) 0.58897(15) 0.0332(3) Uani d . 1 . .
    C C9 0.73824(19) 0.94826(18) 0.52844(17) 0.0417(4) Uani d . 1 . .
    H H9 0.7519 0.8801 0.4486 0.050 Uiso calc R 1 . .
    C C10 0.8286(2) 1.0759(2) 0.5888(2) 0.0505(5) Uani d . 1 . .
    H H10 0.9042 1.0927 0.5493 0.061 Uiso calc R 1 . .
    C C11 0.8089(2) 1.18028(19) 0.7078(2) 0.0516(5) Uani d . 1 . .
    H H11 0.8719 1.2651 0.7464 0.062 Uiso calc R 1 . .
    C C12 0.6985(2) 1.16004(19) 0.76875(18) 0.0474(4) Uani d . 1 . .
    H H12 0.6843 1.2300 0.8474 0.057 Uiso calc R 1 . .
    C C13 0.60840(18) 1.03058(18) 0.70822(16) 0.0380(4) Uani d . 1 . .
    N N14 0.49146(17) 0.98300(16) 0.74801(15) 0.0456(4) Uani d . 1 . .
    H H14 0.462(2) 1.023(2) 0.818(2) 0.057(6) Uiso d . 1 . .
    C C15 0.43425(18) 0.85081(18) 0.66041(16) 0.0399(4) Uani d . 1 . .
    H H15 0.3544 0.7974 0.6671 0.048 Uiso calc R 1 . .
    C C16 0.23671(17) 0.61040(17) 0.45772(15) 0.0349(4) Uani d . 1 . .
    N N17 0.13813(16) 0.63647(17) 0.50645(16) 0.0519(4) Uani d . 1 . .
    C C18 0.21094(15) 0.35534(16) 0.22670(14) 0.0302(3) Uani d . 1 . .
    C C19 0.15904(18) 0.27834(18) 0.29551(16) 0.0380(4) Uani d . 1 . .
    H H19 0.2100 0.2892 0.3759 0.046 Uiso calc R 1 . .
    C C20 0.03299(19) 0.18576(19) 0.24684(18) 0.0441(4) Uani d . 1 . .
    H H20 0.0002 0.1335 0.2932 0.053 Uiso calc R 1 . .
    C C21 -0.04298(17) 0.17221(18) 0.12898(18) 0.0427(4) Uani d . 1 . .
    C C22 0.00404(17) 0.24803(19) 0.05835(17) 0.0425(4) Uani d . 1 . .
    H H22 -0.0485 0.2383 -0.0211 0.051 Uiso calc R 1 . .
    C C23 0.13088(17) 0.33881(17) 0.10799(15) 0.0353(4) Uani d . 1 . .
    C C24 0.46601(17) 0.29503(19) 0.10682(16) 0.0404(4) Uani d . 1 . .
    N N25 0.46376(18) 0.19450(19) 0.01436(16) 0.0597(5) Uani d . 1 . .
    C C26 0.84527(18) 0.5613(2) 0.29323(18) 0.0490(5) Uani d . 1 . .
    H H26A 0.8435 0.6564 0.2920 0.073 Uiso calc R 1 . .
    H H26B 0.9201 0.5162 0.2491 0.073 Uiso calc R 1 . .
    H H26C 0.8619 0.5687 0.3822 0.073 Uiso calc R 1 . .
loop_
    _atom_site_aniso_label
    _atom_site_aniso_U_11
    _atom_site_aniso_U_22
    _atom_site_aniso_U_33
    _atom_site_aniso_U_12
    _atom_site_aniso_U_13
    _atom_site_aniso_U_23
    Cl1 0.0368(3) 0.0635(3) 0.0759(4) -0.0164(2) 0.0051(2) 0.0037(3)
    Cl2 0.0581(3) 0.0665(3) 0.0449(3) -0.0046(2) -0.0027(2) 0.0297(2)
    O1 0.0292(6) 0.0475(7) 0.0372(6) 0.0012(5) 0.0101(5) -0.0049(5)
    N1 0.0281(7) 0.0327(7) 0.0266(7) 0.0013(5) 0.0038(5) 0.0017(5)
    C2 0.0310(8) 0.0295(7) 0.0237(7) 0.0045(6) 0.0040(6) 0.0058(6)
    C3 0.0292(8) 0.0296(8) 0.0248(7) 0.0043(6) 0.0047(6) 0.0053(6)
    C4 0.0286(8) 0.0301(8) 0.0251(7) 0.0030(6) 0.0010(6) 0.0069(6)
    C5 0.0318(8) 0.0322(8) 0.0261(8) 0.0027(6) 0.0044(6) 0.0008(6)
    C6 0.0292(8) 0.0354(8) 0.0272(8) 0.0033(6) 0.0059(6) 0.0049(6)
    C7 0.0315(8) 0.0308(8) 0.0264(8) 0.0031(6) 0.0025(6) 0.0031(6)
    C8 0.0358(8) 0.0287(8) 0.0286(8) 0.0041(6) 0.0000(6) 0.0056(6)
    C9 0.0469(10) 0.0356(9) 0.0391(9) 0.0028(7) 0.0097(8) 0.0099(7)
    C10 0.0497(11) 0.0440(10) 0.0567(12) -0.0032(8) 0.0108(9) 0.0190(9)
    C11 0.0547(11) 0.0342(9) 0.0547(12) -0.0084(8) -0.0026(9) 0.0104(8)
    C12 0.0556(11) 0.0327(9) 0.0384(10) -0.0009(8) -0.0011(8) 0.0002(7)
    C13 0.0412(9) 0.0329(8) 0.0309(8) 0.0031(7) 0.0012(7) 0.0040(7)
    N14 0.0491(9) 0.0395(8) 0.0308(8) 0.0010(7) 0.0124(7) -0.0071(6)
    C15 0.0384(9) 0.0378(9) 0.0308(8) -0.0009(7) 0.0071(7) -0.0006(7)
    C16 0.0324(8) 0.0324(8) 0.0305(8) -0.0003(6) 0.0045(7) 0.0027(6)
    N17 0.0397(8) 0.0519(9) 0.0508(9) 0.0006(7) 0.0172(7) 0.0026(7)
    C18 0.0278(8) 0.0282(7) 0.0275(8) 0.0042(6) 0.0051(6) 0.0026(6)
    C19 0.0364(9) 0.0393(9) 0.0333(9) 0.0022(7) 0.0036(7) 0.0097(7)
    C20 0.0415(9) 0.0404(9) 0.0474(10) -0.0012(7) 0.0133(8) 0.0126(8)
    C21 0.0287(8) 0.0380(9) 0.0464(10) -0.0009(7) 0.0060(7) 0.0001(7)
    C22 0.0326(9) 0.0467(10) 0.0352(9) 0.0020(7) -0.0033(7) 0.0045(8)
    C23 0.0339(8) 0.0361(8) 0.0297(8) 0.0039(6) 0.0029(6) 0.0067(7)
    C24 0.0306(8) 0.0408(9) 0.0350(9) -0.0004(7) 0.0067(7) -0.0017(8)
    N25 0.0475(9) 0.0546(10) 0.0464(10) -0.0016(7) 0.0124(7) -0.0152(8)
    C26 0.0291(9) 0.0586(11) 0.0441(10) -0.0027(8) 0.0088(7) 0.0032(8)
_geom_special_details
;
All e.s.d.'s (except the e.s.d. in the dihedral angle between two l.s. planes)
are estimated using the full covariance matrix. The cell e.s.d.'s are taken
into account individually in the estimation of e.s.d.'s in distances, angles
and torsion angles; correlations between e.s.d.'s in cell parameters are only
used when they are defined by crystal symmetry. An approximate (isotropic)
treatment of cell e.s.d.'s is used for estimating e.s.d.'s involving l.s.
planes.
;
loop_
    _geom_bond_atom_site_label_1
    _geom_bond_atom_site_label_2
    _geom_bond_site_symmetry_2
    _geom_bond_distance
    _geom_bond_publ_flag
    Cl1 C21 . 1.7345(16) ?
    Cl2 C23 . 1.7418(17) ?
    O1 C6 . 1.3363(19) ?
    O1 C26 . 1.443(2) ?
    N1 C6 . 1.3119(19) ?
    N1 C2 . 1.3533(19) ?
    C2 C3 . 1.417(2) ?
    C2 C7 . 1.448(2) ?
    C3 C4 . 1.399(2) ?
    C3 C16 . 1.432(2) ?
    C4 C5 . 1.389(2) ?
    C4 C18 . 1.491(2) ?
    C5 C6 . 1.411(2) ?
    C5 C24 . 1.429(2) ?
    C7 C15 . 1.385(2) ?
    C7 C8 . 1.452(2) ?
    C8 C9 . 1.396(2) ?
    C8 C13 . 1.404(2) ?
    C9 C10 . 1.378(2) ?
    C9 H9 . 0.93 ?
    C10 C11 . 1.395(3) ?
    C10 H10 . 0.93 ?
    C11 C12 . 1.369(3) ?
    C11 H11 . 0.93 ?
    C12 C13 . 1.390(2) ?
    C12 H12 . 0.93 ?
    C13 N14 . 1.373(2) ?
    N14 C15 . 1.347(2) ?
    N14 H14 . 0.83(2) ?
    C15 H15 . 0.93 ?
    C16 N17 . 1.142(2) ?
    C18 C19 . 1.388(2) ?
    C18 C23 . 1.390(2) ?
    C19 C20 . 1.384(2) ?
    C19 H19 . 0.93 ?
    C20 C21 . 1.374(3) ?
    C20 H20 . 0.93 ?
    C21 C22 . 1.378(3) ?
    C22 C23 . 1.382(2) ?
    C22 H22 . 0.93 ?
    C24 N25 . 1.139(2) ?
    C26 H26A . 0.96 ?
    C26 H26B . 0.96 ?
    C26 H26C . 0.96 ?
loop_
    _geom_angle_atom_site_label_1
    _geom_angle_atom_site_label_2
    _geom_angle_atom_site_label_3
    _geom_angle_site_symmetry_1
    _geom_angle_site_symmetry_3
    _geom_angle
    _geom_angle_publ_flag
    C6 O1 C26 . . 117.54(12) ?
    C6 N1 C2 . . 119.61(13) ?
    N1 C2 C3 . . 119.97(13) ?
    N1 C2 C7 . . 115.10(13) ?
    C3 C2 C7 . . 124.94(13) ?
    C4 C3 C2 . . 120.27(13) ?
    C4 C3 C16 . . 118.28(13) ?
    C2 C3 C16 . . 121.39(13) ?
    C5 C4 C3 . . 118.09(14) ?
    C5 C4 C18 . . 120.99(13) ?
    C3 C4 C18 . . 120.91(13) ?
    C4 C5 C6 . . 118.03(13) ?
    C4 C5 C24 . . 121.96(14) ?
    C6 C5 C24 . . 119.99(14) ?
    N1 C6 O1 . . 120.15(13) ?
    N1 C6 C5 . . 123.88(14) ?
    O1 C6 C5 . . 115.97(13) ?
    C15 C7 C2 . . 128.05(15) ?
    C15 C7 C8 . . 106.02(13) ?
    C2 C7 C8 . . 125.90(14) ?
    C9 C8 C13 . . 118.23(15) ?
    C9 C8 C7 . . 135.50(14) ?
    C13 C8 C7 . . 106.27(14) ?
    C10 C9 C8 . . 118.98(16) ?
    C10 C9 H9 . . 120.5 ?
    C8 C9 H9 . . 120.5 ?
    C9 C10 C11 . . 121.41(18) ?
    C9 C10 H10 . . 119.3 ?
    C11 C10 H10 . . 119.3 ?
    C12 C11 C10 . . 121.15(17) ?
    C12 C11 H11 . . 119.4 ?
    C10 C11 H11 . . 119.4 ?
    C11 C12 C13 . . 117.28(16) ?
    C11 C12 H12 . . 121.4 ?
    C13 C12 H12 . . 121.4 ?
    N14 C13 C12 . . 129.16(16) ?
    N14 C13 C8 . . 107.90(14) ?
    C12 C13 C8 . . 122.94(16) ?
    C15 N14 C13 . . 109.99(14) ?
    C15 N14 H14 . . 122.7(15) ?
    C13 N14 H14 . . 127.0(15) ?
    N14 C15 C7 . . 109.82(15) ?
    N14 C15 H15 . . 125.1 ?
    C7 C15 H15 . . 125.1 ?
    N17 C16 C3 . . 179.60(19) ?
    C19 C18 C23 . . 117.88(14) ?
    C19 C18 C4 . . 119.46(14) ?
    C23 C18 C4 . . 122.65(14) ?
    C20 C19 C18 . . 121.33(16) ?
    C20 C19 H19 . . 119.3 ?
    C18 C19 H19 . . 119.3 ?
    C21 C20 C19 . . 119.01(17) ?
    C21 C20 H20 . . 120.5 ?
    C19 C20 H20 . . 120.5 ?
    C20 C21 C22 . . 121.45(15) ?
    C20 C21 Cl1 . . 119.68(15) ?
    C22 C21 Cl1 . . 118.87(14) ?
    C21 C22 C23 . . 118.65(16) ?
    C21 C22 H22 . . 120.7 ?
    C23 C22 H22 . . 120.7 ?
    C22 C23 C18 . . 121.66(16) ?
    C22 C23 Cl2 . . 118.11(13) ?
    C18 C23 Cl2 . . 120.21(12) ?
    N25 C24 C5 . . 179.6(2) ?
    O1 C26 H26A . . 109.5 ?
    O1 C26 H26B . . 109.5 ?
    H26A C26 H26B . . 109.5 ?
    O1 C26 H26C . . 109.5 ?
    H26A C26 H26C . . 109.5 ?
    H26B C26 H26C . . 109.5 ?
loop_
    _geom_torsion_atom_site_label_1
    _geom_torsion_atom_site_label_2
    _geom_torsion_atom_site_label_3
    _geom_torsion_atom_site_label_4
    _geom_torsion_site_symmetry_1
    _geom_torsion_site_symmetry_2
    _geom_torsion_site_symmetry_3
    _geom_torsion_site_symmetry_4
    _geom_torsion
    _geom_torsion_publ_flag
    C6 N1 C2 C3 . . . . 1.9(2) ?
    C6 N1 C2 C7 . . . . -177.70(14) ?
    N1 C2 C3 C4 . . . . -4.2(2) ?
    C7 C2 C3 C4 . . . . 175.33(14) ?
    N1 C2 C3 C16 . . . . 178.90(14) ?
    C7 C2 C3 C16 . . . . -1.6(2) ?
    C2 C3 C4 C5 . . . . 2.7(2) ?
    C16 C3 C4 C5 . . . . 179.73(15) ?
    C2 C3 C4 C18 . . . . -178.57(14) ?
    C16 C3 C4 C18 . . . . -1.6(2) ?
    C3 C4 C5 C6 . . . . 0.8(2) ?
    C18 C4 C5 C6 . . . . -177.91(14) ?
    C3 C4 C5 C24 . . . . 179.19(15) ?
    C18 C4 C5 C24 . . . . 0.5(2) ?
    C2 N1 C6 O1 . . . . -177.39(14) ?
    C2 N1 C6 C5 . . . . 1.9(2) ?
    C26 O1 C6 N1 . . . . 4.9(2) ?
    C26 O1 C6 C5 . . . . -174.42(16) ?
    C4 C5 C6 N1 . . . . -3.3(3) ?
    C24 C5 C6 N1 . . . . 178.32(16) ?
    C4 C5 C6 O1 . . . . 176.04(15) ?
    C24 C5 C6 O1 . . . . -2.4(2) ?
    N1 C2 C7 C15 . . . . -158.09(17) ?
    C3 C2 C7 C15 . . . . 22.4(3) ?
    N1 C2 C7 C8 . . . . 19.4(2) ?
    C3 C2 C7 C8 . . . . -160.10(15) ?
    C15 C7 C8 C9 . . . . -179.15(19) ?
    C2 C7 C8 C9 . . . . 2.9(3) ?
    C15 C7 C8 C13 . . . . 0.16(18) ?
    C2 C7 C8 C13 . . . . -177.80(15) ?
    C13 C8 C9 C10 . . . . 1.2(3) ?
    C7 C8 C9 C10 . . . . -179.58(18) ?
    C8 C9 C10 C11 . . . . -0.8(3) ?
    C9 C10 C11 C12 . . . . -0.3(3) ?
    C10 C11 C12 C13 . . . . 0.9(3) ?
    C11 C12 C13 N14 . . . . 179.70(19) ?
    C11 C12 C13 C8 . . . . -0.5(3) ?
    C9 C8 C13 N14 . . . . 179.26(15) ?
    C7 C8 C13 N14 . . . . -0.18(19) ?
    C9 C8 C13 C12 . . . . -0.6(3) ?
    C7 C8 C13 C12 . . . . 179.97(16) ?
    C12 C13 N14 C15 . . . . 179.98(19) ?
    C8 C13 N14 C15 . . . . 0.1(2) ?
    C13 N14 C15 C7 . . . . 0.0(2) ?
    C2 C7 C15 N14 . . . . 177.82(16) ?
    C8 C7 C15 N14 . . . . -0.1(2) ?
    C5 C4 C18 C19 . . . . 112.23(18) ?
    C3 C4 C18 C19 . . . . -66.4(2) ?
    C5 C4 C18 C23 . . . . -68.3(2) ?
    C3 C4 C18 C23 . . . . 113.05(17) ?
    C23 C18 C19 C20 . . . . 1.2(2) ?
    C4 C18 C19 C20 . . . . -179.29(15) ?
    C18 C19 C20 C21 . . . . -1.1(3) ?
    C19 C20 C21 C22 . . . . 0.3(3) ?
    C19 C20 C21 Cl1 . . . . -179.34(13) ?
    C20 C21 C22 C23 . . . . 0.3(3) ?
    Cl1 C21 C22 C23 . . . . 179.99(12) ?
    C21 C22 C23 C18 . . . . -0.2(2) ?
    C21 C22 C23 Cl2 . . . . -178.73(13) ?
    C19 C18 C23 C22 . . . . -0.5(2) ?
    C4 C18 C23 C22 . . . . 179.96(14) ?
    C19 C18 C23 Cl2 . . . . 177.97(12) ?
    C4 C18 C23 Cl2 . . . . -1.5(2) ?
loop_
    _geom_hbond_atom_site_label_D
    _geom_hbond_atom_site_label_H
    _geom_hbond_atom_site_label_A
    _geom_hbond_site_symmetry_A
    _geom_hbond_distance_DH
    _geom_hbond_distance_HA
    _geom_hbond_distance_DA
    _geom_hbond_angle_DHA
    C9 H9 N1 1 0.93 2.56 3.045(2) 113
    C15 H15 N17 1 0.93 2.56 3.282(2) 135
    N14 H14 N25 1_566 0.83(2) 2.22(2) 2.996(2) 156(2)
