# Supplementary material for: 4-(2,4-Dichlorophenyl)-2-(1H-indol-3-yl)-6-methoxypyridine-3,5-dicarbonitrile
Source: Acta Crystallogr Sect E Struct Rep Online. 2008 Sep 6;64(Pt 10):o1892. doi: 10.1107/S1600536808027670 (PMC2959379; doi:10.1107/S1600536808027670)
Supplement: Supplementary file 2 [file e-64-o1892-Isup2.hkl]

#
# h,k,l, Fc-squared, Fo-squared, sigma(Fo-squared) and status flag
#
data_I
_shelx_title ' New in P-1'
_shelx_refln_list_code          4
_shelx_F_calc_maximum      116.04
_exptl_crystal_F_000       428.00
_reflns_d_resolution_high  0.8412
 
loop_
 _symmetry_equiv_pos_as_xyz
 'x, y, z'
 '-x, -y, -z'
 
_cell_length_a     9.5394
_cell_length_b    10.0358
_cell_length_c    11.1739
_cell_angle_alpha 111.994
_cell_angle_beta   97.303
_cell_angle_gamma  93.715
 
_shelx_F_squared_multiplier     1.000
 
loop_
 _refln_index_h
 _refln_index_k
 _refln_index_l
 _refln_F_squared_calc
 _refln_F_squared_meas
 _refln_F_squared_sigma
 _refln_observed_status
   1   0   0     1251.74      602.24     33.20 o
   2   0   0      339.76      325.84      3.08 o
   3   0   0     5794.60     5587.30     47.06 o
   4   0   0      225.93      218.16      1.97 o
   5   0   0     1248.78     1235.96     11.46 o
   6   0   0     1093.08     1167.22     10.91 o
   7   0   0      110.89      108.21      1.45 o
   8   0   0        2.41        3.23      0.42 o
   9   0   0       89.78       95.64      3.77 o
  10   0   0       70.47       71.97      2.41 o
  11   0   0        0.86       -0.67      0.80 o
 -11   1   0       10.32        9.16      1.89 o
 -10   1   0        0.00        0.32      0.69 o
  -9   1   0       86.54       80.42      2.26 o
  -8   1   0       18.34       15.18      0.72 o
  -7   1   0       36.58       37.12      0.83 o
  -6   1   0      116.91      120.79      1.47 o
  -5   1   0       40.72       52.10      0.76 o
  -4   1   0       65.56       63.40      0.75 o
  -3   1   0      587.05      594.62      5.49 o
  -2   1   0      463.12      433.07      4.02 o
  -1   1   0        2.11       -0.48      0.48 o
   0   1   0      593.75      481.94     11.48 o
   1   1   0       27.86       23.62      0.96 o
   2   1   0      568.73      575.83      5.02 o
   3   1   0      263.36      269.18      2.75 o
   4   1   0     2067.68     2236.86     25.75 o
   5   1   0       25.13       37.19      0.82 o
   6   1   0        0.63        0.04      0.21 o
   7   1   0      204.68      209.21      2.65 o
   8   1   0        8.83        9.16      1.23 o
   9   1   0       40.29       41.03      1.76 o
  10   1   0      102.88      106.09      6.28 o
 -11   2   0        0.12       -0.35      0.75 o
 -10   2   0       32.26       33.20      1.65 o
  -9   2   0       81.83       83.74      3.04 o
  -8   2   0       33.96       33.69      1.09 o
  -7   2   0      743.69      753.45      8.92 o
  -6   2   0      354.37      351.68      4.38 o
  -5   2   0      708.58      700.23      8.13 o
  -4   2   0      749.67      694.86      7.90 o
  -3   2   0      106.51       87.74      1.02 o
  -2   2   0     8779.92     8216.20    130.26 o
  -1   2   0     7936.33     7533.13    148.66 o
   0   2   0     1925.10     1795.20     17.01 o
   1   2   0     1415.20     1403.44     10.28 o
   2   2   0     1008.96      997.60      7.38 o
   3   2   0       27.26       15.38      0.28 o
   4   2   0     3175.85     3525.66     29.60 o
   5   2   0       95.30       83.37      1.11 o
   6   2   0      212.98      192.01      2.19 o
   7   2   0       38.47       47.35      1.05 o
   8   2   0       41.81       31.86      4.25 o
   9   2   0      453.51      442.28      6.20 o
  10   2   0       50.43       45.48      2.00 o
 -11   3   0       27.58       28.30      1.90 o
 -10   3   0        0.06       -0.14      0.55 o
  -9   3   0        1.97       -0.45      0.45 o
  -8   3   0      324.97      323.71      4.26 o
  -7   3   0      134.29      139.22      2.09 o
  -6   3   0        4.30        5.63      0.37 o
  -5   3   0       25.07       17.65      0.56 o
  -4   3   0       23.18       24.77      0.78 o
  -3   3   0     1029.43     1085.46     13.84 o
  -2   3   0      244.04      284.28      3.85 o
  -1   3   0       56.40       54.28      1.05 o
   0   3   0       25.31       22.35      0.26 o
   1   3   0        0.00       -0.09      0.09 o
   2   3   0        0.35        0.17      0.10 o
   3   3   0     1588.21     1775.49     13.82 o
   4   3   0      111.85      118.22      1.18 o
   5   3   0      140.74      148.47      1.68 o
   6   3   0        4.28        2.59      0.25 o
   7   3   0       28.13       29.02      0.69 o
   8   3   0       68.81       59.80      1.41 o
   9   3   0        1.72        0.42      0.60 o
  10   3   0       52.67       56.45      2.68 o
 -10   4   0       48.75       53.17      1.59 o
  -9   4   0        0.45       -0.42      0.42 o
  -8   4   0       41.25       42.49      1.05 o
  -7   4   0      176.80      184.15      2.57 o
  -6   4   0        9.85        9.58      0.44 o
  -5   4   0        3.32        3.18      0.28 o
  -4   4   0     1928.55     1933.77     43.02 o
  -3   4   0       53.59       50.22      0.82 o
  -2   4   0      175.98      161.60      3.86 o
  -1   4   0      339.28      308.15      6.73 o
   0   4   0       39.14       53.60      1.01 o
   1   4   0       28.14       14.36      0.29 o
   2   4   0     1287.26     1366.36     11.53 o
   3   4   0       59.53       80.43      0.89 o
   4   4   0      622.05      637.62      5.28 o
   5   4   0       79.69       87.91      1.28 o
   6   4   0      337.78      329.40      3.69 o
   7   4   0      422.35      368.35      4.65 o
   8   4   0       74.02       68.07      1.57 o
   9   4   0      103.18      112.01      3.16 o
 -10   5   0       15.59       15.84      1.10 o
  -9   5   0       38.16       36.24      1.05 o
  -8   5   0       33.17       33.30      0.91 o
  -7   5   0        0.00        0.12      0.29 o
  -6   5   0       14.97       13.07      0.52 o
  -5   5   0        0.25        0.44      0.25 o
  -4   5   0       86.99      103.03      1.86 o
  -2   5   0      254.55      239.13      5.60 o
  -1   5   0        1.96        0.79      0.37 o
   0   5   0      437.08      475.86      4.60 o
   1   5   0      105.23      110.96      1.22 o
   2   5   0       88.50      109.08      1.18 o
   3   5   0      124.14      119.95      1.32 o
   4   5   0       70.08       73.11      0.97 o
   5   5   0       12.14       11.90      0.46 o
   6   5   0      213.85      211.82      2.46 o
   7   5   0      167.90      140.23      2.21 o
   8   5   0       13.07       13.66      0.81 o
   9   5   0       58.66       54.09      2.15 o
 -10   6   0       19.40       17.74      1.16 o
  -9   6   0       10.90        6.54      0.76 o
  -8   6   0       10.99       13.56      0.70 o
  -7   6   0        2.26        2.86      0.35 o
  -6   6   0      219.56      226.09      3.27 o
  -5   6   0       12.63        9.88      0.47 o
  -4   6   0      573.20      577.28     12.93 o
  -3   6   0       18.97       15.32      0.65 o
  -2   6   0        0.77        1.32      0.31 o
  -1   6   0      937.54      918.67     12.59 o
   0   6   0       12.17       17.00      0.46 o
   1   6   0       33.61       33.29      0.54 o
   2   6   0     1476.53     1446.91     12.27 o
   3   6   0        0.01       -0.14      0.21 o
   4   6   0      192.40      185.37      1.97 o
   5   6   0      762.74      724.25      7.02 o
   6   6   0       20.53       25.41      0.72 o
   7   6   0      191.05      184.83      4.80 o
   8   6   0        5.83        4.97      0.63 o
  -9   7   0       50.42       55.96      1.66 o
  -8   7   0       76.59       80.26      1.59 o
  -7   7   0        0.65        1.31      0.34 o
  -6   7   0       26.40       26.04      1.33 o
  -5   7   0       41.20       43.37      1.57 o
  -4   7   0        0.14       -0.18      0.36 o
  -2   7   0      106.95      102.76      1.66 o
  -1   7   0       21.46       21.81      0.82 o
   0   7   0       27.86       29.58      0.65 o
   1   7   0        5.46        6.80      0.29 o
   2   7   0       14.96       16.01      0.51 o
   3   7   0        5.38        6.88      0.35 o
   4   7   0        1.13        0.03      0.31 o
   5   7   0       32.48       27.35      0.74 o
   6   7   0      107.04       98.22      1.79 o
   7   7   0       40.28       37.38      1.73 o
  -8   8   0       21.76       28.69      1.79 o
  -5   8   0        0.68        1.55      0.58 o
  -4   8   0        4.41        3.07      0.57 o
  -3   8   0       27.57       27.36      1.53 o
  -2   8   0      162.34      150.34      3.14 o
  -1   8   0       76.98       89.69      1.59 o
   0   8   0      510.66      508.22      6.17 o
   1   8   0       66.86       80.34      1.37 o
   2   8   0        2.94        2.76      0.28 o
   3   8   0      350.21      338.18      3.96 o
   4   8   0       32.70       37.77      0.90 o
   5   8   0       43.50       46.89      1.03 o
   6   8   0        4.63        4.46      0.61 o
  -7   9   0       58.54       55.02      2.34 o
  -6   9   0      261.88      263.32      7.02 o
  -5   9   0      112.52      121.10      3.59 o
  -4   9   0        6.45        5.73      0.69 o
  -3   9   0       58.06       57.10      1.91 o
  -2   9   0       60.68       61.95      1.58 o
  -1   9   0        5.38        5.45      0.55 o
   0   9   0       53.76       55.32      1.26 o
   1   9   0        4.27        5.53      0.58 o
   2   9   0        9.78        9.63      0.53 o
   3   9   0        3.77        2.69      0.45 o
   4   9   0       23.18       20.90      0.93 o
   5   9   0        3.76        1.19      0.70 o
  -6  10   0       31.28       35.77      1.77 o
  -5  10   0        9.21       12.51      1.12 o
  -4  10   0        8.47       10.21      0.96 o
  -3  10   0       86.88       71.40      2.33 o
  -2  10   0      410.88      410.36     10.21 o
  -1  10   0        1.69        4.70      0.51 o
   0  10   0       79.62       89.15      2.49 o
   1  10   0       88.38       84.15      2.02 o
   2  10   0        6.48        3.08      0.60 o
   3  10   0       69.82       75.62      1.53 o
  -2  11   0        7.12        6.74      0.87 o
  -1  11   0        1.46        1.53      0.46 o
  -1 -11   1        8.99       11.39      1.47 o
   0 -11   1        4.58        4.23      0.53 o
   1 -11   1       25.71       24.35      0.87 o
   2 -11   1       19.78       19.50      0.75 o
   3 -11   1        0.79        0.42      0.52 o
   4 -11   1       84.53       79.85      2.48 o
  -4 -10   1        8.39       11.61      0.68 o
  -3 -10   1        3.02        0.94      0.75 o
  -2 -10   1      104.03      119.37      5.24 o
  -1 -10   1      224.76      218.22      6.85 o
   0 -10   1       40.94       46.83      1.24 o
   1 -10   1        0.37        1.12      0.41 o
   2 -10   1        0.22        0.19      0.29 o
   3 -10   1        0.26        0.06      0.40 o
   4 -10   1        1.94        1.98      0.55 o
   5 -10   1       92.80       94.54      2.88 o
   6 -10   1        1.19        0.94      0.71 o
  -5  -9   1        1.08        0.48      0.46 o
  -4  -9   1       15.02       17.98      0.83 o
  -3  -9   1        4.69        4.59      0.55 o
  -2  -9   1      301.70      322.13      5.69 o
  -1  -9   1       88.57       91.35      1.78 o
   0  -9   1       12.94       14.86      0.62 o
   1  -9   1       12.92       13.63      0.57 o
   2  -9   1       72.86       73.04      1.63 o
   3  -9   1       46.62       48.96      2.78 o
   4  -9   1        3.87        4.07      0.44 o
   5  -9   1        0.05       -0.10      0.48 o
   6  -9   1        9.74       10.37      0.91 o
   7  -9   1        7.69        8.14      0.69 o
  -7  -8   1       30.55       34.54      2.20 o
  -6  -8   1        0.93        1.53      0.55 o
  -5  -8   1      114.28      116.22      2.62 o
  -4  -8   1       12.70        7.85      0.48 o
  -3  -8   1       46.82       44.55      0.92 o
  -2  -8   1     1552.65     1592.04     14.85 o
  -1  -8   1      117.38      111.47      1.67 o
   0  -8   1      121.34      114.73      1.97 o
   1  -8   1        1.13        1.97      0.62 o
   2  -8   1        0.17        1.59      0.84 o
   3  -8   1      110.25      105.54      4.13 o
   5  -8   1       36.95       34.23      1.30 o
   6  -8   1       37.23       32.39      1.47 o
   7  -8   1        0.15       -0.43      0.43 o
   8  -8   1        8.67        9.63      0.80 o
  -8  -7   1        0.69        1.62      0.80 o
  -7  -7   1        0.34        0.53      0.41 o
  -6  -7   1       76.55       81.13      1.39 o
  -5  -7   1        6.82        6.30      0.40 o
  -4  -7   1       49.26       47.01      0.88 o
  -3  -7   1       79.59       72.28      1.05 o
  -2  -7   1       11.23        9.87      0.46 o
  -1  -7   1      121.89      130.77      1.85 o
   0  -7   1      324.40      334.77      4.11 o
   1  -7   1      135.82      137.60      2.75 o
   2  -7   1       66.46       70.52      3.01 o
   4  -7   1        0.01        0.32      0.30 o
   5  -7   1       34.91       34.76      1.44 o
   6  -7   1        2.01        1.33      0.43 o
   7  -7   1        4.27        3.46      0.33 o
   8  -7   1        2.02        1.69      0.40 o
   9  -7   1       28.00       27.74      0.96 o
  -8  -6   1        0.00       -0.10      0.43 o
  -7  -6   1       37.62       41.10      1.09 o
  -6  -6   1       64.45       70.20      1.16 o
  -5  -6   1       54.29       56.58      0.91 o
  -4  -6   1      174.14      171.32      1.82 o
  -3  -6   1       52.39       52.51      0.83 o
  -2  -6   1      226.52      209.93      2.22 o
  -1  -6   1      320.67      323.35      3.01 o
   0  -6   1      161.48      157.52      2.08 o
   1  -6   1        0.60        1.64      0.28 o
   2  -6   1      130.69      151.60      3.60 o
   4  -6   1       34.67       36.04      1.01 o
   5  -6   1       58.45       55.56      2.84 o
   6  -6   1      193.72      184.74      2.79 o
   7  -6   1       51.66       56.65      1.07 o
   8  -6   1       55.32       57.80      1.34 o
   9  -6   1       50.42       55.03      1.42 o
  10  -6   1       30.55       35.55      1.50 o
  -9  -5   1       45.51       44.16      1.97 o
  -8  -5   1      128.71      129.63      2.38 o
  -7  -5   1       40.89       42.05      1.33 o
  -6  -5   1       99.66       96.43      1.44 o
  -5  -5   1       39.84       40.11      0.81 o
  -4  -5   1       38.48       39.50      0.65 o
  -3  -5   1      112.48      112.26      1.24 o
  -2  -5   1      105.25      116.52      1.21 o
  -1  -5   1      176.19      194.29      2.04 o
   0  -5   1      125.41      137.22      2.28 o
   1  -5   1      804.23      825.52     11.34 o
   2  -5   1       13.78       12.08      0.51 o
   3  -5   1      115.49      120.79      3.03 o
   4  -5   1       62.62       64.92      1.03 o
   5  -5   1      208.32      213.52      2.65 o
   6  -5   1      235.11      251.50      3.16 o
   7  -5   1       12.03       12.11      0.55 o
   8  -5   1        5.57        6.12      0.48 o
   9  -5   1       11.44       13.96      0.71 o
  10  -5   1        0.59       -0.48      0.64 o
 -10  -4   1        3.26        3.29      0.95 o
  -9  -4   1       20.36       23.42      1.45 o
  -8  -4   1        3.84        6.29      0.54 o
  -7  -4   1        4.78        6.00      0.42 o
  -6  -4   1      843.99      817.92      7.69 o
  -5  -4   1       74.95       65.91      0.94 o
  -4  -4   1     1117.33     1075.28      9.90 o
  -3  -4   1      814.43      770.60      6.25 o
  -2  -4   1      397.09      466.76      4.72 o
  -1  -4   1      968.61      941.10      8.38 o
   0  -4   1     1279.43     1271.51     18.89 o
   2  -4   1      471.68      452.84     10.34 o
   3  -4   1      213.07      234.96      2.74 o
   4  -4   1      452.29      403.45      4.68 o
   5  -4   1      336.18      362.14      4.31 o
   6  -4   1      377.62      377.16      4.57 o
   7  -4   1        1.74        0.41      0.38 o
   8  -4   1       53.49       51.78      1.16 o
   9  -4   1       62.03       65.15      1.46 o
  10  -4   1       31.12       33.21      1.30 o
 -10  -3   1       72.86       71.10      2.48 o
  -9  -3   1       99.73       91.12      2.67 o
  -8  -3   1       42.36       47.50      1.08 o
  -7  -3   1      501.23      512.91      6.01 o
  -6  -3   1       23.50       24.95      0.60 o
  -5  -3   1      179.42      172.20      1.75 o
  -4  -3   1      106.38       95.65      1.07 o
  -3  -3   1        8.24        6.04      0.21 o
  -2  -3   1     1182.16     1195.89      8.38 o
  -1  -3   1       88.87       94.08      0.83 o
   0  -3   1      425.93      419.56      4.86 o
   2  -3   1      205.94      207.69      2.86 o
   3  -3   1      186.74      213.01      2.51 o
   4  -3   1      159.82      167.98      2.12 o
   5  -3   1      433.65      467.51      5.50 o
   6  -3   1       23.41       29.67      0.73 o
   7  -3   1        2.09        2.87      0.44 o
   8  -3   1      129.43      127.68      2.08 o
   9  -3   1      157.66      159.94      2.56 o
  10  -3   1        5.20        5.20      0.90 o
  11  -3   1        1.25        1.45      0.83 o
 -10  -2   1       71.30       77.11      2.57 o
  -9  -2   1        4.08        3.51      0.85 o
  -8  -2   1      499.25      471.06      5.69 o
  -7  -2   1      266.09      266.53      3.67 o
  -6  -2   1      555.55      593.31      5.64 o
  -5  -2   1      240.07      206.89      2.15 o
  -4  -2   1        3.78        3.14      0.34 o
  -3  -2   1     1347.27     1309.27      9.75 o
  -2  -2   1       23.31       25.05      0.28 o
  -1  -2   1      897.44      928.88      6.77 o
   0  -2   1        0.21        0.73      0.13 o
   1  -2   1      356.50      377.11      6.51 o
   2  -2   1        6.30        2.49      0.21 o
   3  -2   1      360.59      371.22      3.51 o
   4  -2   1       31.21       25.48      0.44 o
   5  -2   1      783.88      751.41      8.64 o
   6  -2   1      316.08      325.28      4.06 o
   7  -2   1      124.34      123.96      1.96 o
   8  -2   1       41.37       35.15      1.02 o
   9  -2   1      187.76      190.40      6.12 o
  10  -2   1       58.53       60.79      5.76 o
  11  -2   1       17.14       16.63      2.34 o
 -11  -1   1       11.55       10.49      1.23 o
 -10  -1   1       23.21       19.81      1.36 o
  -9  -1   1        0.03        0.00      0.66 o
  -8  -1   1      747.11      761.64      9.43 o
  -7  -1   1      692.67      718.95      7.68 o
  -6  -1   1      112.44      126.26      1.90 o
  -5  -1   1        3.75        3.60      0.28 o
  -4  -1   1     2403.36     2605.54     33.52 o
  -3  -1   1       48.21       59.74      0.70 o
  -2  -1   1      116.81       98.36      0.95 o
  -1  -1   1       36.28       30.10      2.04 o
   0  -1   1     1760.46     1425.68     51.69 o
   1  -1   1      139.56      138.37      1.89 o
   2  -1   1     3746.17     3708.46     29.46 o
   3  -1   1        0.06       -0.09      0.09 o
   4  -1   1      278.46      289.50      2.66 o
   5  -1   1      148.26      159.84      1.63 o
   6  -1   1       45.96       43.84      0.84 o
   7  -1   1       79.02       84.49      1.36 o
   8  -1   1      543.30      552.50      7.31 o
   9  -1   1      356.85      360.82      6.12 o
  10  -1   1        0.45        0.49      0.70 o
  11  -1   1       47.86       49.86      2.13 o
 -11   0   1       45.94       49.88      2.10 o
 -10   0   1       34.31       36.85      1.72 o
  -9   0   1      470.38      459.73      8.43 o
  -8   0   1     1285.98     1290.53     13.51 o
  -7   0   1       11.51       14.94      0.52 o
  -6   0   1      323.45      366.71      3.71 o
  -5   0   1       89.65       73.06      0.99 o
  -4   0   1      628.21      606.90      5.31 o
  -3   0   1      537.91      512.92      4.82 o
  -2   0   1        1.95        2.13      0.12 o
  -1   0   1     7635.74     6532.22    251.19 o
   1   0   1      346.24      342.04      3.48 o
   2   0   1       66.00       51.19      0.57 o
   3   0   1      486.43      487.41      4.24 o
   4   0   1      847.88      888.77      7.64 o
   5   0   1      989.89      973.88      9.08 o
   6   0   1       59.80       50.70      0.85 o
   7   0   1      155.56      152.62      1.88 o
   8   0   1      154.65      163.86      2.28 o
   9   0   1        0.26       -0.30      0.62 o
  10   0   1      119.63      128.91      3.41 o
 -11   1   1       23.68       24.35      1.54 o
 -10   1   1        4.34        4.02      0.94 o
  -9   1   1        4.54        3.14      0.73 o
  -8   1   1      445.67      434.47      5.53 o
  -7   1   1      166.35      170.96      2.49 o
  -6   1   1      779.47      786.13      8.12 o
  -5   1   1       66.93       56.90      0.88 o
  -4   1   1      436.78      498.46      5.15 o
  -3   1   1      819.86      873.75     12.55 o
  -2   1   1      451.73      429.45      4.72 o
  -1   1   1      205.35      190.20      2.32 o
   0   1   1     1484.13     1379.16     18.36 o
   1   1   1     1652.61     1617.94     16.28 o
   2   1   1      429.66      464.34      4.07 o
   3   1   1        0.54        1.05      0.21 o
   4   1   1       64.46       75.66      1.37 o
   5   1   1       39.68       38.87      0.85 o
   6   1   1      122.06      130.07      1.99 o
   7   1   1        6.45        5.33      0.73 o
   8   1   1      153.55      149.59      3.47 o
   9   1   1        2.92        5.78      0.93 o
  10   1   1       54.80       52.20      2.12 o
 -11   2   1       63.56       62.19      2.26 o
 -10   2   1      116.22      119.84      4.51 o
  -9   2   1        4.16        2.05      0.66 o
  -8   2   1      215.16      217.35      3.10 o
  -7   2   1      482.64      500.17      6.12 o
  -6   2   1      182.06      203.21      2.73 o
  -5   2   1       33.17       50.28      0.93 o
  -4   2   1      743.38      786.00     10.06 o
  -3   2   1      335.65      376.38      3.75 o
  -2   2   1    12454.36    12204.64    132.49 o
  -1   2   1     5544.24     5312.81     51.58 o
   0   2   1       16.21       17.68      0.22 o
   1   2   1     7059.11     6463.36     86.69 o
   2   2   1        5.85        1.85      0.12 o
   3   2   1     5322.51     5464.79     71.40 o
   4   2   1      224.81      202.92      2.01 o
   5   2   1       15.55       11.03      0.45 o
   6   2   1      237.37      226.38      2.52 o
   7   2   1       16.46       16.37      0.66 o
   8   2   1      303.15      311.11      6.10 o
   9   2   1        0.39        1.78      1.51 o
  10   2   1       95.96      100.16      3.18 o
 -11   3   1       28.26       31.46      1.64 o
 -10   3   1        0.14        0.17      0.68 o
  -9   3   1        0.39       -0.43      0.43 o
  -8   3   1      112.25      103.74      1.93 o
  -7   3   1       14.34       13.44      0.62 o
  -6   3   1       35.82       35.12      0.80 o
  -5   3   1        0.78        3.29      0.42 o
  -4   3   1      627.79      666.51     10.66 o
  -3   3   1       51.63       46.07      0.84 o
  -2   3   1      770.28      798.55     10.55 o
  -1   3   1      847.95      894.17      7.59 o
   0   3   1      361.45      380.79      3.49 o
   1   3   1       32.29       37.03      0.40 o
   2   3   1       95.20      108.62      1.00 o
   3   3   1       72.59       97.80      0.96 o
   4   3   1       27.12       29.24      0.54 o
   5   3   1      111.78      112.51      1.30 o
   6   3   1       88.83       83.96      1.18 o
   7   3   1       66.20       58.57      1.29 o
   8   3   1       68.43       65.30      1.53 o
   9   3   1        1.99        2.54      0.52 o
  10   3   1        2.36        4.00      0.97 o
 -10   4   1        3.41        3.54      0.68 o
  -9   4   1       90.94       92.79      2.05 o
  -8   4   1      143.65      141.60      2.20 o
  -7   4   1        0.58       -0.32      0.32 o
  -6   4   1      231.70      222.35      2.91 o
  -5   4   1       18.48       14.94      0.70 o
  -4   4   1      734.88      714.32     11.38 o
  -3   4   1     2326.99     2388.86     53.26 o
  -2   4   1      671.78      751.97      9.96 o
  -1   4   1     2958.99     3055.38     27.77 o
   0   4   1      496.27      601.97      4.86 o
   1   4   1     1161.60     1118.14      8.98 o
   2   4   1      799.28      835.60      7.18 o
   3   4   1      185.84      181.21      1.83 o
   4   4   1      171.16      154.42      2.05 o
   5   4   1        3.90        3.12      0.31 o
   6   4   1      212.30      196.99      2.45 o
   7   4   1       76.26       89.30      1.62 o
   8   4   1       19.81       18.64      0.90 o
   9   4   1      142.62      137.48      2.63 o
 -10   5   1       30.64       32.93      1.56 o
  -9   5   1       46.79       48.92      1.40 o
  -8   5   1        0.79        0.41      0.42 o
  -7   5   1       64.97       61.79      1.17 o
  -6   5   1       19.77       16.63      0.79 o
  -5   5   1      189.32      209.93      5.21 o
  -4   5   1       11.42       13.38      0.79 o
  -3   5   1        4.12        2.40      0.21 o
  -2   5   1        0.16        0.12      0.26 o
  -1   5   1      125.31      145.21      1.52 o
   0   5   1      119.60      126.16      1.39 o
   1   5   1      202.10      227.87      2.07 o
   2   5   1      735.41      757.90      6.59 o
   3   5   1       13.09       13.27      0.42 o
   4   5   1      199.18      197.99      2.06 o
   5   5   1       13.16       12.11      0.49 o
   6   5   1      100.53       86.37      1.32 o
   7   5   1       12.19       12.54      0.65 o
   8   5   1       55.65       50.65      1.72 o
 -10   6   1        5.15        4.81      0.84 o
  -9   6   1        0.14       -0.16      0.48 o
  -8   6   1        8.68        9.76      0.64 o
  -7   6   1        7.83        6.88      1.02 o
  -6   6   1      159.88      163.00      3.14 o
  -5   6   1      128.00      121.34      2.35 o
  -4   6   1       69.94       65.88      1.33 o
  -3   6   1      128.29      122.00      3.33 o
  -2   6   1       65.13       59.99      1.53 o
  -1   6   1      320.78      333.58      3.60 o
   0   6   1        5.93        5.45      0.23 o
   1   6   1        2.39        3.48      0.23 o
   2   6   1      208.98      220.76      2.20 o
   3   6   1      514.66      514.18      4.68 o
   4   6   1      551.62      529.75      4.87 o
   5   6   1       14.80       18.45      0.75 o
   6   6   1        0.10        0.72      0.62 o
   7   6   1      121.73      126.32      2.45 o
   8   6   1        7.54        5.71      0.67 o
  -9   7   1       62.54       67.92      1.61 o
  -8   7   1        7.63        7.98      0.58 o
  -7   7   1       17.99       19.68      1.44 o
  -6   7   1       19.23       19.28      1.32 o
  -5   7   1        0.55        1.35      0.65 o
  -4   7   1       74.65       71.91      2.33 o
  -3   7   1        3.15        3.65      0.48 o
  -2   7   1      116.78      119.39      2.67 o
  -1   7   1        7.72        7.31      0.42 o
   0   7   1        1.67        1.32      0.20 o
   1   7   1       21.16       20.20      0.52 o
   2   7   1      122.82      121.43      1.43 o
   3   7   1      171.88      179.53      2.12 o
   4   7   1       14.08       10.82      0.51 o
   5   7   1       47.87       41.03      0.96 o
   6   7   1       27.92       22.66      0.89 o
   7   7   1       11.89       11.64      0.80 o
  -8   8   1       31.15       35.27      1.44 o
  -7   8   1       24.00       25.17      1.70 o
  -6   8   1       42.09       31.93      1.74 o
  -5   8   1       42.04       44.84      1.88 o
  -4   8   1        5.69        2.88      0.55 o
  -3   8   1      205.58      210.26      4.35 o
  -2   8   1       37.57       40.45      1.53 o
  -1   8   1       52.73       63.10      1.40 o
   0   8   1       51.85       54.77      1.26 o
   1   8   1        7.47        9.97      0.40 o
   2   8   1       11.57        8.34      0.48 o
   3   8   1      557.86      554.90      5.91 o
   4   8   1        8.24       10.84      0.55 o
   5   8   1      108.59      122.22      2.79 o
   6   8   1        3.78        2.46      0.71 o
  -7   9   1        1.87        1.42      0.86 o
  -6   9   1       12.93       12.63      1.20 o
  -5   9   1       19.87       17.40      1.30 o
  -4   9   1        8.24        8.33      0.87 o
  -3   9   1       23.05       22.04      1.26 o
  -2   9   1        0.86        0.25      0.61 o
  -1   9   1       10.62       11.39      0.70 o
   0   9   1        7.21        8.12      0.62 o
   1   9   1        0.10        0.63      0.51 o
   2   9   1        6.44        9.18      0.56 o
   3   9   1        0.88        0.27      0.40 o
   4   9   1       33.66       36.33      1.04 o
  -5  10   1        1.28        1.99      0.78 o
  -4  10   1       40.00       35.49      1.70 o
  -3  10   1      130.05      133.72      4.00 o
  -2  10   1        0.37        1.46      0.73 o
  -1  10   1        0.39       -0.23      0.62 o
   0  10   1        2.01        3.65      0.86 o
   1  10   1       32.64       37.25      1.34 o
   2  10   1       11.98       19.22      1.08 o
  -2 -11   2       25.74       25.44      1.29 o
  -1 -11   2       29.25       24.97      1.02 o
   0 -11   2       52.29       44.80      1.22 o
   1 -11   2       95.43       95.12      1.88 o
   2 -11   2       16.27       13.01      0.52 o
   4 -11   2       11.81        8.78      0.73 o
  -4 -10   2        0.33       -0.13      0.40 o
  -3 -10   2        2.97        3.79      0.61 o
  -2 -10   2       14.48       13.30      0.85 o
  -1 -10   2      186.61      180.61      3.37 o
   0 -10   2        1.67        3.00      0.56 o
   1 -10   2       15.12       16.84      0.79 o
   2 -10   2       57.74       58.80      3.18 o
   5 -10   2       71.81       75.79      2.18 o
   6 -10   2       49.13       45.76      1.74 o
  -6  -9   2       58.19       64.37      2.05 o
  -5  -9   2        7.49        6.43      0.69 o
  -4  -9   2      208.01      204.11      3.24 o
  -3  -9   2        4.32        6.05      0.44 o
  -2  -9   2      339.55      320.75      8.37 o
  -1  -9   2      115.48      119.32      2.89 o
   0  -9   2        1.80        2.37      0.65 o
   1  -9   2       85.04       83.54      3.66 o
   2  -9   2      108.68      114.83      4.50 o
   3  -9   2       44.90       43.37      2.52 o
   5  -9   2       53.16       50.61      1.56 o
   6  -9   2       25.46       24.99      1.34 o
   7  -9   2        7.05        6.01      0.83 o
  -7  -8   2        4.00        8.20      0.79 o
  -6  -8   2       48.82       47.97      1.52 o
  -5  -8   2        6.26        6.60      0.49 o
  -4  -8   2       33.73       30.98      0.79 o
  -3  -8   2      322.31      321.95      4.22 o
  -2  -8   2       40.40       40.93      0.65 o
  -1  -8   2      137.76      144.29      2.01 o
   0  -8   2      162.81      161.61      2.16 o
   1  -8   2        0.02        0.73      0.51 o
   2  -8   2       69.86       64.90      2.96 o
   3  -8   2      310.44      298.64      8.89 o
   5  -8   2        0.05       -0.39      0.39 o
   6  -8   2       33.65       35.93      1.06 o
   7  -8   2        2.39        1.07      0.71 o
   8  -8   2        6.64        7.11      0.71 o
  -8  -7   2      165.11      180.24      4.22 o
  -7  -7   2       27.95       21.49      1.08 o
  -6  -7   2       20.14       24.64      0.84 o
  -5  -7   2      143.54      145.40      2.05 o
  -4  -7   2       82.72       78.87      1.75 o
  -3  -7   2        0.58        0.77      0.34 o
  -2  -7   2        8.12        8.95      0.33 o
  -1  -7   2       48.93       47.01      0.85 o
   0  -7   2       36.04       40.66      1.10 o
   1  -7   2      341.60      363.26      6.46 o
   2  -7   2      175.06      158.03      5.15 o
   3  -7   2        1.97        2.27      0.32 o
   4  -7   2        2.41        2.22      0.25 o
   5  -7   2       73.48       74.75      1.54 o
   6  -7   2       51.91       53.64      1.36 o
   7  -7   2       81.22       79.74      1.41 o
   8  -7   2       16.96       17.65      0.72 o
   9  -7   2        0.09        0.28      0.43 o
  -9  -6   2       38.73       38.89      1.88 o
  -8  -6   2        0.22       -0.62      0.62 o
  -7  -6   2        1.01        1.70      0.47 o
  -6  -6   2       58.30       50.33      1.10 o
  -5  -6   2       72.59       67.19      1.22 o
  -4  -6   2      519.60      510.83      5.11 o
  -3  -6   2      283.25      288.66      2.99 o
  -2  -6   2      557.77      565.52      6.01 o
  -1  -6   2      491.94      511.99      5.67 o
   0  -6   2      461.56      466.57      7.97 o
   1  -6   2      869.92      868.31     22.45 o
   3  -6   2       34.11       29.63      0.71 o
   4  -6   2        0.55        0.41      0.22 o
   5  -6   2        0.01        0.12      0.24 o
   6  -6   2       91.01       88.16      1.33 o
   7  -6   2        3.80        2.86      0.34 o
   8  -6   2       27.82       27.88      1.11 o
   9  -6   2       48.22       51.25      1.38 o
  10  -6   2       72.13       77.28      2.19 o
  -9  -5   2        3.63        1.46      0.80 o
  -8  -5   2      118.20      118.14      3.07 o
  -7  -5   2       77.51       74.63      1.93 o
  -6  -5   2        8.36        9.24      0.55 o
  -5  -5   2        0.23        0.24      0.31 o
  -4  -5   2       12.75       16.86      0.49 o
  -3  -5   2       48.00       49.60      0.76 o
  -2  -5   2      506.11      502.88      4.91 o
  -1  -5   2        4.62        3.79      0.15 o
   0  -5   2      123.08      106.48      1.64 o
   1  -5   2       15.88       13.68      0.97 o
   2  -5   2      143.26      142.29      2.40 o
   3  -5   2      185.20      183.28      3.11 o
   4  -5   2       12.24       13.28      0.38 o
   5  -5   2      401.91      427.11      5.01 o
   6  -5   2        4.67        4.41      0.34 o
   7  -5   2        7.71        7.13      0.74 o
   8  -5   2       49.09       50.22      1.32 o
   9  -5   2       38.68       40.22      1.11 o
  10  -5   2        6.80        7.01      0.92 o
 -10  -4   2       21.14       26.90      1.61 o
  -9  -4   2        0.19        1.38      0.75 o
  -8  -4   2      324.25      324.22      4.14 o
  -7  -4   2      170.95      167.64      2.13 o
  -6  -4   2      115.88      123.98      1.52 o
  -5  -4   2       35.92       31.69      0.60 o
  -4  -4   2       15.43        7.73      0.44 o
  -3  -4   2     1643.85     1750.75     14.61 o
  -2  -4   2     1440.24     1534.35     11.54 o
  -1  -4   2      503.61      459.54      4.01 o
   0  -4   2      267.07      279.75      4.92 o
   1  -4   2      304.17      293.73      7.28 o
   2  -4   2      573.46      556.10      8.92 o
   3  -4   2      196.13      184.80      2.24 o
   4  -4   2     1582.53     1605.66     17.91 o
   5  -4   2        9.98        5.26      0.32 o
   6  -4   2        6.10        5.90      0.37 o
   7  -4   2      451.60      444.95      5.45 o
   8  -4   2        1.32        1.54      0.47 o
   9  -4   2      453.69      464.64      5.94 o
  10  -4   2       90.76       97.41      2.21 o
 -10  -3   2       61.35       65.51      2.40 o
  -9  -3   2       48.64       47.81      1.90 o
  -8  -3   2      320.43      309.76      5.05 o
  -7  -3   2       15.26       14.34      0.50 o
  -6  -3   2        1.92        2.43      0.49 o
  -5  -3   2      199.00      192.29      1.91 o
  -4  -3   2       49.21       58.72      0.88 o
  -3  -3   2      166.20      179.01      1.59 o
  -2  -3   2     2060.08     2108.85     16.65 o
  -1  -3   2      410.54      414.29      4.01 o
   0  -3   2     5585.99     5312.47    125.03 o
   1  -3   2      418.95      390.45      9.06 o
   2  -3   2     2977.05     2971.13     39.31 o
   3  -3   2      338.48      352.12      3.34 o
   4  -3   2      232.09      227.55      2.51 o
   5  -3   2       61.89       58.62      1.11 o
   6  -3   2       24.98       24.93      0.77 o
   7  -3   2        1.80        1.94      0.35 o
   8  -3   2       29.39       30.00      1.11 o
   9  -3   2      208.73      217.69      5.95 o
  10  -3   2        3.23        4.12      0.88 o
 -11  -2   2        7.72       11.54      1.28 o
 -10  -2   2        4.37        3.90      0.88 o
  -9  -2   2       41.92       39.44      1.75 o
  -8  -2   2      225.20      232.03      3.04 o
  -7  -2   2       24.50       23.60      0.53 o
  -6  -2   2      242.25      221.58      2.36 o
  -5  -2   2     1126.15     1203.14     10.30 o
  -4  -2   2      108.37      122.98      1.32 o
  -3  -2   2      736.90      706.08      6.73 o
  -2  -2   2     1298.05     1276.94     10.15 o
  -1  -2   2     2643.74     2569.55     24.54 o
   0  -2   2     2768.58     2833.70     30.55 o
   2  -2   2    13465.60    12785.45    141.98 o
   3  -2   2       56.90       47.76      0.59 o
   4  -2   2        0.34        0.16      0.15 o
   5  -2   2     1149.57     1166.16     10.86 o
   6  -2   2       59.74       58.03      1.01 o
   7  -2   2      214.88      210.01      2.92 o
   8  -2   2     1103.54     1131.37     16.64 o
   9  -2   2      203.37      206.25      3.58 o
  10  -2   2        0.29       -0.26      0.68 o
 -11  -1   2       42.81       46.40      2.11 o
 -10  -1   2       94.82       95.96      2.83 o
  -9  -1   2      146.92      145.51      3.51 o
  -8  -1   2       13.13       14.25      0.65 o
  -7  -1   2       61.35       52.71      1.28 o
  -6  -1   2       83.72       75.92      2.75 o
  -5  -1   2       49.62       54.88      1.40 o
  -4  -1   2     1576.04     1578.47     26.76 o
  -3  -1   2       11.83       16.09      0.43 o
  -2  -1   2      161.44      156.44      1.99 o
  -1  -1   2     1195.13     1223.77     16.08 o
   0  -1   2     4306.88     4143.13     47.92 o
   1  -1   2     2168.87     2075.66     19.35 o
   2  -1   2      240.86      251.85      2.27 o
   3  -1   2       95.36       97.47      0.95 o
   4  -1   2      487.50      501.84      4.43 o
   5  -1   2       59.42       59.37      0.80 o
   6  -1   2       13.18       14.32      0.49 o
   7  -1   2       13.88       14.55      0.59 o
   8  -1   2        6.77        7.59      0.63 o
   9  -1   2       37.31       36.27      2.12 o
  10  -1   2       24.05       22.20      2.42 o
 -11   0   2        6.12        3.25      0.93 o
 -10   0   2       43.08       45.12      3.64 o
  -9   0   2       33.69       30.13      1.51 o
  -8   0   2       66.05       65.66      1.44 o
  -7   0   2      337.76      334.23      5.51 o
  -6   0   2      397.12      436.47      4.79 o
  -5   0   2      467.13      488.67      5.25 o
  -4   0   2       52.42       52.27      0.68 o
  -3   0   2      311.94      328.36      3.12 o
  -2   0   2      755.26      667.97      6.75 o
  -1   0   2       14.84       17.99      0.44 o
   0   0   2       22.39       27.06      0.86 o
   1   0   2     2840.62     2744.11     25.12 o
   2   0   2       45.45       36.81      0.48 o
   3   0   2     4181.00     4193.71     34.93 o
   4   0   2      354.47      386.19      3.50 o
   5   0   2      169.20      149.71      1.72 o
   6   0   2      755.30      809.26      8.78 o
   7   0   2       46.05       44.77      1.02 o
   8   0   2       15.37       16.05      1.27 o
   9   0   2       15.74       13.66      1.09 o
  10   0   2        0.18       -0.23      1.15 o
 -11   1   2        3.09        3.35      0.89 o
 -10   1   2       16.95       18.49      2.80 o
  -9   1   2        4.68        4.63      0.64 o
  -8   1   2       77.84       75.56      1.88 o
  -7   1   2       21.43       19.82      0.61 o
  -6   1   2     1149.48     1189.28     13.31 o
  -5   1   2       10.40       17.27      0.57 o
  -4   1   2      733.82      815.91      9.08 o
  -3   1   2      326.44      291.61      3.02 o
  -2   1   2     6220.68     5922.55     52.53 o
  -1   1   2     4243.47     4078.49     40.71 o
   0   1   2     1363.38     1330.87     10.87 o
   1   1   2      375.06      344.23      2.71 o
   2   1   2      552.51      603.15      5.26 o
   3   1   2      784.60      804.44      6.99 o
   4   1   2      817.11      895.99     16.89 o
   5   1   2      462.64      470.47      5.69 o
   6   1   2      106.61       92.98      2.68 o
   7   1   2       42.82       43.00      0.99 o
   8   1   2        0.63       -0.16      0.60 o
   9   1   2        1.81        2.64      0.81 o
  10   1   2        0.67        0.76      0.83 o
 -11   2   2        7.84        8.03      1.38 o
 -10   2   2        2.93        2.62      0.78 o
  -9   2   2      177.62      169.50      3.12 o
  -8   2   2        0.01       -0.35      0.35 o
  -7   2   2       39.82       32.99      0.91 o
  -6   2   2      496.62      496.64      6.10 o
  -5   2   2      661.19      738.72     12.46 o
  -4   2   2      243.28      296.67      5.48 o
  -3   2   2        1.90        0.85      0.16 o
  -2   2   2     1821.99     1839.01     19.63 o
  -1   2   2      125.60      125.49      1.81 o
   0   2   2      480.49      471.60      3.47 o
   1   2   2      242.23      225.27      1.67 o
   2   2   2      966.84     1007.87      8.16 o
   3   2   2      524.44      480.67      4.28 o
   4   2   2      283.10      280.58      3.00 o
   5   2   2      201.03      180.74      2.29 o
   6   2   2      226.93      225.06      2.77 o
   7   2   2        0.50        2.00      0.44 o
   8   2   2       26.82       32.81      1.54 o
   9   2   2      107.62      110.52      3.09 o
  10   2   2        1.73        0.48      0.86 o
 -11   3   2        2.43        1.76      0.84 o
 -10   3   2       50.31       49.97      1.89 o
  -9   3   2        5.90        8.02      0.64 o
  -8   3   2      249.82      239.69      3.40 o
  -7   3   2      213.76      203.80      2.88 o
  -6   3   2       65.89       69.40      1.44 o
  -5   3   2      304.25      314.27      5.58 o
  -4   3   2      492.75      508.43      8.56 o
  -3   3   2     1949.10     1946.82     35.66 o
  -2   3   2       54.23       45.19      0.76 o
  -1   3   2        0.94        2.33      0.20 o
   0   3   2       13.02       10.33      0.22 o
   1   3   2      143.18      157.64      1.30 o
   2   3   2       20.42       17.20      0.36 o
   3   3   2     1037.50     1127.48      9.06 o
   4   3   2      235.07      238.32      2.20 o
   5   3   2       95.20       93.56      1.25 o
   6   3   2       28.91       32.36      0.72 o
   7   3   2      281.90      257.25      3.51 o
   8   3   2       74.55       64.18      1.59 o
   9   3   2        0.50       -0.50      0.50 o
 -10   4   2       18.80       16.42      0.98 o
  -9   4   2      365.03      358.86      4.84 o
  -8   4   2       22.14       18.27      0.78 o
  -7   4   2      109.30      120.11      1.92 o
  -6   4   2        0.06       -0.18      0.39 o
  -5   4   2      148.27      147.99      2.94 o
  -4   4   2     1127.73     1186.18     19.33 o
  -3   4   2     1430.21     1458.39     23.59 o
  -2   4   2      349.07      375.73      4.35 o
  -1   4   2      163.11      142.31      1.70 o
   0   4   2      739.94      808.23      6.94 o
   1   4   2     2238.63     2261.63     20.69 o
   2   4   2      457.26      461.26      4.15 o
   3   4   2       49.72       56.22      0.87 o
   4   4   2      560.97      545.34      6.04 o
   5   4   2        0.02       -0.22      0.25 o
   6   4   2        0.45        0.61      0.31 o
   7   4   2      194.47      216.90      3.52 o
   8   4   2       18.80       17.72      0.95 o
   9   4   2      194.06      193.87      3.42 o
 -10   5   2       26.19       28.11      1.45 o
  -9   5   2       39.87       34.01      1.08 o
  -8   5   2      147.08      154.70      2.40 o
  -7   5   2        0.03        0.14      0.57 o
  -6   5   2       34.67       38.58      1.24 o
  -5   5   2       78.86       80.13      1.83 o
  -4   5   2      100.25       91.54      1.93 o
  -3   5   2       13.13       11.11      0.59 o
  -2   5   2       26.52       20.06      0.64 o
  -1   5   2       42.83       39.27      0.70 o
   0   5   2       22.00       18.00      0.40 o
   1   5   2       65.55       56.04      0.80 o
   2   5   2       81.41       93.95      1.17 o
   3   5   2      248.97      243.27      2.45 o
   4   5   2       38.78       37.40      0.79 o
   5   5   2       53.74       49.60      0.96 o
   6   5   2       70.35       64.52      1.39 o
   7   5   2       73.79       67.78      1.67 o
   8   5   2        2.92        3.89      0.62 o
  -9   6   2       22.28       25.44      1.05 o
  -8   6   2       27.56       30.20      1.03 o
  -7   6   2       32.18       36.17      2.46 o
  -6   6   2       16.28       17.84      2.44 o
  -5   6   2     1277.82     1264.81     20.61 o
  -4   6   2       16.27        9.98      0.45 o
  -3   6   2      102.25      108.34      1.56 o
  -2   6   2        4.36        2.69      0.29 o
  -1   6   2       36.39       34.75      0.80 o
   0   6   2      994.85     1040.72      8.93 o
   1   6   2      154.02      153.00      1.57 o
   2   6   2     1483.09     1494.74     12.75 o
   3   6   2      257.94      259.62      2.63 o
   4   6   2        1.33        0.55      0.30 o
   5   6   2      296.11      297.74      3.53 o
   6   6   2       21.26       18.91      0.83 o
   7   6   2      162.76      156.50      2.91 o
  -9   7   2       10.30       11.19      0.74 o
  -8   7   2       22.37       23.02      1.08 o
  -7   7   2       22.69       27.54      1.03 o
  -6   7   2      271.61      282.31      7.38 o
  -5   7   2      261.95      263.00      4.00 o
  -4   7   2       85.23       81.38      2.72 o
  -3   7   2       13.21       14.42      2.18 o
  -2   7   2       13.35       12.61      0.53 o
  -1   7   2      285.35      279.92      3.19 o
   0   7   2      381.51      389.47      4.31 o
   1   7   2       96.73       93.29      1.23 o
   2   7   2       41.97       39.84      0.91 o
   3   7   2      442.92      459.17      4.69 o
   4   7   2      113.37      108.40      1.66 o
   5   7   2       17.13       18.60      1.05 o
   6   7   2        1.40        2.65      0.58 o
  -8   8   2        0.49        0.75      0.97 o
  -7   8   2       76.34       76.21      3.01 o
  -6   8   2       95.65       79.63      2.96 o
  -5   8   2       23.18       29.28      1.68 o
  -4   8   2       68.47       61.92      2.31 o
  -3   8   2      101.61      110.43      3.40 o
  -2   8   2       23.32       19.13      1.29 o
  -1   8   2      414.23      378.47      7.43 o
   0   8   2       79.16       80.31      1.33 o
   1   8   2        4.43        2.82      0.37 o
   2   8   2       58.66       62.99      1.25 o
   3   8   2        8.97       10.15      0.59 o
   4   8   2        2.06        4.11      0.70 o
   5   8   2        4.64        3.04      0.60 o
  -6   9   2       15.79       15.44      1.40 o
  -5   9   2        0.08       -0.16      0.65 o
  -4   9   2        3.52        2.13      0.74 o
  -3   9   2       45.24       43.07      1.96 o
  -2   9   2       58.94       63.76      2.51 o
  -1   9   2       52.50       51.17      2.22 o
   0   9   2        0.91       -0.43      0.43 o
   1   9   2       20.61       23.11      1.08 o
   2   9   2       12.00       14.33      0.65 o
   3   9   2        0.08        0.14      0.40 o
  -3  10   2        0.81        2.42      0.82 o
  -2  10   2        3.54        4.78      0.91 o
  -1  10   2        0.01       -0.06      0.71 o
   0  10   2        1.75        5.91      1.03 o
  -3 -11   3       15.04       18.66      1.44 o
  -2 -11   3       27.69       30.29      1.16 o
  -1 -11   3       94.15       84.36      2.85 o
   0 -11   3        1.15       -0.04      0.37 o
   1 -11   3       10.37       10.17      0.79 o
  -5 -10   3        0.00        0.21      0.45 o
  -4 -10   3       10.52       11.07      0.63 o
  -3 -10   3       44.84       48.56      2.25 o
  -2 -10   3      217.69      202.64      3.87 o
  -1 -10   3      230.40      219.52      3.98 o
   0 -10   3       44.29       47.08      2.03 o
   1 -10   3        5.90        4.13      1.23 o
   2 -10   3       12.90       15.28      1.74 o
   3 -10   3       10.23        8.19      1.44 o
   4 -10   3        9.54        8.71      1.43 o
   5 -10   3        1.38        1.47      0.47 o
   6 -10   3       34.62       36.68      1.07 o
  -6  -9   3       28.57       29.83      2.03 o
  -5  -9   3        1.61        2.76      0.48 o
  -4  -9   3       56.68       58.93      1.46 o
  -3  -9   3       31.02       29.71      1.18 o
  -2  -9   3       66.34       58.24      1.52 o
  -1  -9   3      223.79      228.87     11.41 o
   0  -9   3        1.01        1.96      0.74 o
   1  -9   3       10.42       10.91      1.36 o
   2  -9   3      141.96      136.75      4.91 o
   3  -9   3       47.50       43.17      2.47 o
   5  -9   3        7.83        7.86      0.49 o
   6  -9   3        2.59        2.06      0.47 o
   7  -9   3        1.49        1.33      0.49 o
  -7  -8   3       33.87       38.36      1.37 o
  -6  -8   3        5.29        5.66      0.52 o
  -5  -8   3        2.73        2.63      0.45 o
  -4  -8   3       46.68       44.25      0.92 o
  -3  -8   3      195.91      189.47      3.87 o
  -2  -8   3        2.43        3.05      0.35 o
  -1  -8   3       13.87       12.33      0.45 o
   0  -8   3       13.17       11.49      0.63 o
   1  -8   3       74.29       80.41      3.29 o
   2  -8   3      184.25      192.50      6.12 o
   5  -8   3      156.61      146.95      2.66 o
   6  -8   3       36.44       37.87      1.10 o
   7  -8   3        1.49        1.54      0.48 o
   8  -8   3        0.13       -0.64      0.64 o
  -8  -7   3      110.41      121.60      3.23 o
  -7  -7   3        5.17        3.82      0.62 o
  -6  -7   3      223.13      218.55      3.30 o
  -5  -7   3      160.90      162.55      2.23 o
  -4  -7   3      429.12      414.51      4.24 o
  -3  -7   3      940.24      932.99      9.19 o
  -2  -7   3      168.53      167.22      1.81 o
  -1  -7   3      166.82      150.38      2.04 o
   0  -7   3      793.19      792.36     13.67 o
   1  -7   3        9.57        8.65      1.04 o
   2  -7   3      707.46      696.93     18.35 o
   3  -7   3      192.28      194.00      4.60 o
   4  -7   3       12.23       11.61      0.49 o
   5  -7   3       56.37       51.15      1.00 o
   6  -7   3       77.96       72.88      1.67 o
   7  -7   3       16.61       17.12      0.89 o
   8  -7   3        0.84        0.26      0.35 o
   9  -7   3        0.43        0.27      0.87 o
  -9  -6   3       10.00       11.86      1.14 o
  -8  -6   3       20.89       21.67      1.40 o
  -7  -6   3        7.94        7.22      0.67 o
  -6  -6   3      118.22      113.20      1.77 o
  -5  -6   3       22.85       26.13      0.74 o
  -4  -6   3      108.61      108.48      1.55 o
  -3  -6   3        4.94        2.72      0.27 o
  -2  -6   3       30.62       28.73      0.58 o
  -1  -6   3       60.32       76.35      1.06 o
   0  -6   3       85.15       91.15      2.55 o
   1  -6   3      474.16      453.34      7.91 o
   2  -6   3      105.22       99.80      1.74 o
   3  -6   3      291.21      292.93      6.85 o
   4  -6   3       75.66       74.30      1.21 o
   5  -6   3       10.46       10.46      0.51 o
   6  -6   3        0.04       -0.17      0.25 o
   7  -6   3       10.66       10.72      0.50 o
   8  -6   3       11.23       11.50      0.65 o
   9  -6   3       23.70       26.56      1.28 o
  -9  -5   3       33.02       35.47      1.75 o
  -8  -5   3      138.34      134.35      3.34 o
  -7  -5   3      349.55      349.62      5.63 o
  -6  -5   3        0.97        0.01      0.45 o
  -5  -5   3     1060.79     1042.66     11.73 o
  -4  -5   3      222.10      219.58      2.40 o
  -3  -5   3      495.89      511.69      5.06 o
  -2  -5   3       73.26       69.29      0.88 o
  -1  -5   3      325.92      329.93      5.31 o
   0  -5   3      429.33      402.97      6.99 o
   1  -5   3      310.11      293.16      5.41 o
   2  -5   3       11.20       13.04      0.44 o
   3  -5   3        6.47        5.19      0.34 o
   4  -5   3       16.11       16.25      0.54 o
   5  -5   3      498.73      508.68      5.93 o
   6  -5   3        0.11       -0.25      0.25 o
   7  -5   3        0.45        0.36      0.33 o
   8  -5   3       22.63       23.00      0.79 o
   9  -5   3       36.10       38.45      1.33 o
  10  -5   3       81.38       86.22      4.33 o
 -10  -4   3       13.72       15.29      1.30 o
  -9  -4   3        6.66        8.26      0.98 o
  -8  -4   3       97.57       97.51      4.01 o
  -7  -4   3        4.22        4.49      0.51 o
  -6  -4   3        0.16        0.10      0.37 o
  -5  -4   3      539.61      542.76      5.87 o
  -4  -4   3      218.49      247.24      2.32 o
  -3  -4   3       13.47       19.21      0.40 o
  -2  -4   3      213.44      220.43      1.92 o
  -1  -4   3     2190.79     2177.83     20.56 o
   0  -4   3     1007.78     1051.26     10.18 o
   1  -4   3      889.63      927.24     20.86 o
   2  -4   3       71.74       57.91      0.81 o
   3  -4   3      567.66      588.05      9.72 o
   4  -4   3        0.08       -0.21      0.21 o
   5  -4   3       16.32       19.35      0.50 o
   6  -4   3       40.48       43.13      0.91 o
   7  -4   3      148.34      146.34      3.93 o
   8  -4   3       14.89       15.68      0.92 o
   9  -4   3      210.13      219.47      5.70 o
  10  -4   3        6.42        5.82      0.90 o
 -10  -3   3      118.35      117.53      3.28 o
  -9  -3   3       37.73       43.15      1.80 o
  -8  -3   3      187.10      186.64      5.87 o
  -7  -3   3        1.35       -0.04      0.35 o
  -6  -3   3      314.29      318.08      3.39 o
  -5  -3   3      962.92     1032.36      9.84 o
  -4  -3   3      197.23      160.34      1.81 o
  -3  -3   3      485.33      526.46      4.32 o
  -2  -3   3     1039.48     1022.62      8.92 o
  -1  -3   3        2.64        4.23      0.15 o
   0  -3   3     1742.31     1777.72     20.92 o
   1  -3   3     2849.41     2853.05     37.68 o
   2  -3   3      232.02      245.55      2.95 o
   3  -3   3       48.83       44.98      0.61 o
   4  -3   3      977.58     1055.98     10.66 o
   5  -3   3       13.81       14.07      0.47 o
   6  -3   3       44.86       41.00      1.00 o
   7  -3   3       28.12       28.47      0.85 o
   8  -3   3        5.86        7.70      0.58 o
   9  -3   3      403.08      400.37      7.46 o
  10  -3   3        4.01        4.78      1.14 o
 -11  -2   3       60.20       62.30      2.43 o
 -10  -2   3       60.98       59.90      2.20 o
  -9  -2   3       45.71       41.49      1.77 o
  -8  -2   3      414.19      396.52      6.06 o
  -7  -2   3      890.37      873.15     10.91 o
  -6  -2   3       83.16       80.36      1.17 o
  -5  -2   3       59.69       61.56      0.93 o
  -4  -2   3      266.87      305.66      3.13 o
  -3  -2   3      129.90      111.17      1.29 o
  -2  -2   3       10.12        6.07      0.32 o
  -1  -2   3      844.93      807.82      8.37 o
   0  -2   3     5904.60     5950.16     68.31 o
   1  -2   3    11473.06    11357.34    115.05 o
   2  -2   3     1545.33     1509.48     13.94 o
   3  -2   3       52.46       64.88      0.82 o
   4  -2   3      106.42      100.85      1.21 o
   5  -2   3     1045.80     1055.72      9.90 o
   6  -2   3        1.02        0.76      0.39 o
   7  -2   3      517.21      516.97      6.35 o
   8  -2   3      341.35      341.31      4.54 o
   9  -2   3        3.82        5.50      0.89 o
  10  -2   3      118.97      125.23      3.31 o
 -11  -1   3       20.93       22.20      2.31 o
 -10  -1   3        4.97        4.59      0.88 o
  -9  -1   3      264.47      274.86      5.59 o
  -8  -1   3       92.94       89.17      1.71 o
  -7  -1   3       12.19       10.10      0.56 o
  -6  -1   3      101.94       93.39      1.55 o
  -5  -1   3       35.84       35.48      0.80 o
  -4  -1   3      422.98      416.42      5.83 o
  -3  -1   3        0.06        2.01      0.27 o
  -2  -1   3      190.21      172.76      2.56 o
  -1  -1   3     4049.09     3923.58     51.38 o
   0  -1   3       84.73       86.18      1.07 o
   1  -1   3     2343.20     2355.31     30.77 o
   2  -1   3     2034.35     2074.99     18.97 o
   3  -1   3      515.35      512.87      4.91 o
   4  -1   3       17.86       27.60      0.54 o
   5  -1   3      183.03      186.75      2.06 o
   6  -1   3       47.51       45.21      1.22 o
   7  -1   3      160.09      155.63      2.14 o
   8  -1   3      104.30      102.90      2.14 o
   9  -1   3        1.73        0.82      0.67 o
  10  -1   3       24.15       24.43      1.55 o
 -11   0   3        7.64        8.23      1.11 o
 -10   0   3       16.23       14.39      1.17 o
  -9   0   3      104.28      101.95      2.78 o
  -8   0   3       76.83       74.70      1.97 o
  -7   0   3       83.36       79.66      1.06 o
  -6   0   3      271.11      278.92      2.83 o
  -5   0   3     1513.84     1556.22     17.82 o
  -4   0   3      451.20      521.68      6.20 o
  -3   0   3       74.12       56.28      0.79 o
  -2   0   3      302.05      288.18      3.03 o
  -1   0   3       44.66       59.72      0.92 o
   0   0   3     1494.57     1416.11     19.58 o
   1   0   3       18.70       25.30      0.66 o
   2   0   3        3.79        9.26      0.30 o
   3   0   3      475.24      443.17      4.25 o
   4   0   3      629.70      715.30      6.77 o
   5   0   3     1614.97     1662.28     15.30 o
   6   0   3      972.16      959.18      9.09 o
   7   0   3        7.05        8.96      0.47 o
   8   0   3      206.43      202.12      8.45 o
   9   0   3      129.68      134.59      5.65 o
  10   0   3      121.45      126.18      3.47 o
 -11   1   3       84.69       93.98      7.17 o
 -10   1   3       23.81       25.38      1.47 o
  -9   1   3      249.82      253.64      5.32 o
  -8   1   3       30.36       31.25      0.95 o
  -7   1   3        4.06        4.66      0.33 o
  -6   1   3      407.53      379.15      4.53 o
  -5   1   3      264.50      257.56      2.82 o
  -4   1   3       84.99       80.83      1.16 o
  -3   1   3      590.47      571.22      5.66 o
  -2   1   3       50.73       44.85      0.92 o
  -1   1   3     1460.00     1441.25     14.28 o
   0   1   3      506.09      471.23      4.31 o
   1   1   3       24.96       17.27      0.35 o
   2   1   3      186.00      168.52      1.57 o
   3   1   3      142.59      144.90      1.80 o
   4   1   3       16.15       13.12      0.81 o
   5   1   3        0.90        0.19      0.16 o
   6   1   3        7.60        8.65      0.60 o
   7   1   3        0.09        0.44      0.59 o
   8   1   3       12.30        9.59      0.99 o
   9   1   3       68.04       67.85      2.39 o
  10   1   3        2.56        3.01      1.02 o
 -11   2   3       14.03       14.10      1.25 o
 -10   2   3       18.58       21.39      1.38 o
  -9   2   3        0.07       -0.49      0.49 o
  -8   2   3       51.75       48.47      1.18 o
  -7   2   3       43.08       33.92      0.95 o
  -6   2   3        8.55        8.39      0.54 o
  -5   2   3       51.75       55.12      2.00 o
  -4   2   3      143.44      149.30      2.31 o
  -3   2   3      119.11      126.02      1.93 o
  -2   2   3       10.32        4.45      0.26 o
  -1   2   3      203.99      261.02      2.24 o
   0   2   3      924.10     1112.48      8.45 o
   1   2   3     2322.41     2418.00     19.63 o
   2   2   3      324.67      320.69      2.80 o
   3   2   3      309.32      283.12      2.73 o
   4   2   3     2282.09     2369.09     21.62 o
   5   2   3        1.16        1.31      0.28 o
   6   2   3      190.57      191.72      2.52 o
   7   2   3       87.36       79.29      2.35 o
   8   2   3      177.70      152.92      3.70 o
   9   2   3       40.02       45.88      2.00 o
 -10   3   3        7.35        6.67      0.92 o
  -9   3   3       41.15       39.40      1.35 o
  -8   3   3       28.72       32.58      1.02 o
  -7   3   3       50.16       52.05      1.32 o
  -6   3   3        7.88        7.11      0.74 o
  -5   3   3      407.04      402.86      7.06 o
  -4   3   3      397.05      407.69      7.04 o
  -3   3   3     1145.51     1033.99     13.14 o
  -2   3   3     1380.10     1449.16     15.70 o
  -1   3   3       83.04       92.50      1.09 o
   0   3   3      260.44      232.37      2.20 o
   1   3   3      131.55      139.26      1.22 o
   2   3   3       10.64       12.34      0.50 o
   3   3   3      749.90      751.78      6.16 o
   4   3   3        0.60        0.14      0.22 o
   5   3   3      129.94      127.25      1.87 o
   6   3   3       14.01       11.76      0.98 o
   7   3   3       35.98       28.47      1.09 o
   8   3   3       53.97       46.55      1.41 o
   9   3   3       80.26       79.89      2.68 o
 -10   4   3        4.99        3.73      0.85 o
  -9   4   3       87.36       76.86      1.90 o
  -8   4   3       14.51       13.20      0.68 o
  -7   4   3        0.81        0.29      0.51 o
  -6   4   3        2.89        3.12      0.51 o
  -5   4   3       15.47       17.19      0.86 o
  -4   4   3       92.46      101.37      2.19 o
  -3   4   3      210.34      226.39      3.27 o
  -2   4   3       71.25       69.53      1.04 o
  -1   4   3       27.50       16.96      0.48 o
   0   4   3        2.94        3.11      0.27 o
   1   4   3      717.55      707.03      5.88 o
   2   4   3      558.83      572.46      5.12 o
   3   4   3      583.17      581.38      5.66 o
   4   4   3       41.53       33.20      0.86 o
   5   4   3      163.86      155.28      1.96 o
   6   4   3      274.45      255.40      3.25 o
   7   4   3       73.89       74.51      1.78 o
   8   4   3        0.02       -0.04      0.53 o
 -10   5   3       15.99       16.47      1.20 o
  -9   5   3       21.10       21.32      1.05 o
  -8   5   3       77.20       71.84      1.68 o
  -7   5   3      109.20      107.58      2.54 o
  -6   5   3       74.26       77.96      1.96 o
  -5   5   3     1074.61     1075.91     17.74 o
  -4   5   3      242.11      222.51      4.12 o
  -3   5   3       49.31       47.56      0.89 o
  -2   5   3      275.91      273.57      3.11 o
  -1   5   3      132.25      136.71      1.99 o
   0   5   3       36.30       37.58      0.86 o
   1   5   3       86.13       91.37      1.08 o
   2   5   3       42.86       39.97      0.73 o
   3   5   3      229.48      233.30      2.42 o
   4   5   3       18.12       17.71      0.80 o
   5   5   3      151.36      143.89      1.91 o
   6   5   3       12.76        9.76      0.72 o
   7   5   3        5.05        4.92      0.65 o
  -9   6   3       31.87       36.98      1.53 o
  -8   6   3       39.38       37.13      1.43 o
  -7   6   3        4.87        6.59      0.69 o
  -6   6   3      988.76      994.16     16.50 o
  -5   6   3      163.90      175.69      2.96 o
  -4   6   3        6.09        2.61      0.37 o
  -3   6   3       89.39       91.86      2.00 o
  -2   6   3       83.58       73.04      1.14 o
  -1   6   3      748.36      761.40      8.00 o
   0   6   3      210.83      198.64      2.47 o
   1   6   3       23.41       25.58      0.60 o
   2   6   3      236.60      230.48      2.39 o
   3   6   3       15.99       16.47      0.78 o
   4   6   3        7.10        4.41      0.46 o
   5   6   3      102.87      103.29      1.90 o
   6   6   3        4.86        3.55      0.63 o
   7   6   3       51.39       56.40      1.65 o
  -8   7   3        6.49        3.88      0.66 o
  -7   7   3       78.35       89.99      2.17 o
  -6   7   3      248.43      229.59      4.32 o
  -5   7   3       17.02       21.72      0.95 o
  -4   7   3        4.65        5.60      0.44 o
  -3   7   3        0.02       -0.15      0.26 o
  -2   7   3        4.93        8.62      0.42 o
  -1   7   3       24.33       22.06      0.77 o
   0   7   3        0.10        0.17      0.35 o
   1   7   3       30.19       33.59      0.76 o
   2   7   3        9.24       10.35      0.49 o
   3   7   3       22.80       32.61      0.88 o
   4   7   3       11.99       12.98      0.70 o
   5   7   3       29.24       32.53      1.10 o
  -7   8   3       27.60       21.60      1.82 o
  -6   8   3        2.39       -0.12      0.87 o
  -5   8   3        0.00        0.55      0.75 o
  -4   8   3       22.08       21.50      1.48 o
  -3   8   3       32.03       24.99      1.56 o
  -2   8   3      639.22      617.05     10.37 o
  -1   8   3       35.10       36.48      1.05 o
   0   8   3       75.02       83.14      1.71 o
   1   8   3        7.51        4.82      0.46 o
   2   8   3       16.26       17.41      0.94 o
   3   8   3      157.99      171.27      2.60 o
   4   8   3       17.04       23.78      1.10 o
  -5   9   3       48.24       54.86      2.44 o
  -4   9   3       29.21       25.61      1.69 o
  -3   9   3        0.05        0.12      0.77 o
  -2   9   3        0.01        0.55      0.75 o
  -1   9   3        7.18        7.29      1.07 o
   0   9   3       29.76       26.01      1.04 o
   1   9   3       52.53       62.77      1.52 o
   2   9   3      110.87      127.79      2.12 o
  -3 -11   4       10.83       11.38      0.82 o
  -2 -11   4        1.94        1.83      0.54 o
  -1 -11   4      169.64      167.45      3.31 o
   0 -11   4       11.11       10.73      0.57 o
   1 -11   4       29.23       29.16      2.30 o
   2 -11   4       15.78       17.26      1.96 o
   5 -11   4        4.15        4.65      0.40 o
  -5 -10   4       10.16        9.86      0.81 o
  -4 -10   4        0.01       -0.21      0.32 o
  -3 -10   4        1.14        1.17      0.51 o
  -2 -10   4      205.41      208.43      3.94 o
  -1 -10   4       49.65       48.57      2.59 o
   0 -10   4        1.08        2.59      0.52 o
   1 -10   4        0.61       -0.31      0.86 o
   2 -10   4        6.34        8.47      1.34 o
   3 -10   4        4.55        6.48      1.23 o
   4 -10   4        0.24        0.87      0.96 o
   5 -10   4       39.33       40.88      1.01 o
   6 -10   4        0.06       -0.11      0.39 o
  -6  -9   4      117.45      117.51      2.91 o
  -5  -9   4        5.46        7.83      0.56 o
  -4  -9   4        0.06       -0.32      0.32 o
  -3  -9   4       35.51       35.86      0.72 o
  -2  -9   4      100.93       94.95      2.14 o
  -1  -9   4      136.16      131.32      2.59 o
   0  -9   4       16.98       15.94      0.51 o
   1  -9   4      263.47      279.58      8.42 o
   2  -9   4       71.70       69.65      3.12 o
   3  -9   4        9.18        9.46      1.26 o
   4  -9   4       19.25       15.48      0.71 o
   5  -9   4        5.14        4.42      0.42 o
   6  -9   4       18.11       16.90      0.79 o
   7  -9   4       21.08       19.85      0.96 o
  -7  -8   4       10.58        9.15      0.92 o
  -6  -8   4        0.30        0.01      0.35 o
  -5  -8   4        2.12        2.33      0.38 o
  -4  -8   4       24.47       24.27      0.69 o
  -3  -8   4        2.31        1.22      0.42 o
  -2  -8   4       13.38       11.82      0.55 o
  -1  -8   4        2.86        3.10      0.29 o
   0  -8   4        0.93        1.21      0.25 o
   1  -8   4        1.61        2.02      0.44 o
   2  -8   4        0.38       -0.32      0.60 o
   3  -8   4       38.07       40.87      1.26 o
   4  -8   4        0.05       -0.34      0.35 o
   5  -8   4        3.94        3.67      0.41 o
   6  -8   4       20.68       21.73      0.87 o
   7  -8   4        0.29       -0.32      0.43 o
   8  -8   4       15.30       17.14      1.02 o
  -8  -7   4      116.87      118.89      3.15 o
  -7  -7   4       20.51       22.86      0.94 o
  -6  -7   4      195.50      199.70      2.70 o
  -5  -7   4       11.20       11.00      0.52 o
  -4  -7   4      287.68      287.02      3.65 o
  -3  -7   4      555.24      546.57      5.42 o
  -2  -7   4        0.25        0.35      0.18 o
  -1  -7   4       88.00       91.15      1.50 o
   0  -7   4        7.36        4.40      0.23 o
   1  -7   4      168.87      176.50      3.96 o
   2  -7   4       68.91       63.79      2.59 o
   3  -7   4       13.18       11.39      0.44 o
   4  -7   4        2.52        2.97      0.35 o
   5  -7   4       26.97       23.03      0.79 o
   6  -7   4       88.95       83.09      1.89 o
   7  -7   4       45.74       44.95      1.41 o
   8  -7   4        3.85        3.16      0.99 o
   9  -7   4        1.50        2.00      0.52 o
  -9  -6   4        0.45        1.93      0.83 o
  -8  -6   4        0.04        0.32      0.64 o
  -7  -6   4       53.58       51.08      1.48 o
  -6  -6   4       77.50       72.08      1.45 o
  -5  -6   4      265.60      262.75      3.17 o
  -4  -6   4       95.57       99.65      1.48 o
  -3  -6   4      179.53      181.38      2.02 o
  -2  -6   4        2.04        5.96      0.28 o
  -1  -6   4      227.00      221.51      2.76 o
   0  -6   4        8.39       14.95      0.36 o
   1  -6   4      610.51      617.66     10.55 o
   2  -6   4       60.37       55.50      1.65 o
   3  -6   4       14.51       16.87      0.60 o
   4  -6   4      179.30      181.49      3.33 o
   5  -6   4      207.32      209.28      3.09 o
   6  -6   4      175.94      175.11      2.78 o
   7  -6   4       16.16       14.05      0.60 o
   8  -6   4        0.20        0.97      0.43 o
   9  -6   4        1.80        2.43      0.55 o
  -9  -5   4        1.98        3.54      2.43 o
  -8  -5   4       87.29       92.81      2.66 o
  -7  -5   4      296.82      291.15      4.00 o
  -6  -5   4      943.36      930.65     13.86 o
  -5  -5   4     1042.89     1056.81     12.97 o
  -4  -5   4      344.17      335.12      3.69 o
  -3  -5   4      801.94      813.91      7.85 o
  -2  -5   4      376.70      365.38      3.64 o
  -1  -5   4       13.26       11.52      0.33 o
   0  -5   4      907.36      952.38      9.08 o
   1  -5   4     1842.12     1876.71     30.45 o
   2  -5   4        0.02       -0.23      0.23 o
   3  -5   4     1453.45     1372.70     37.61 o
   4  -5   4       55.51       62.86      1.18 o
   5  -5   4       17.38       15.37      0.47 o
   6  -5   4      101.71       90.33      1.46 o
   7  -5   4       47.38       51.20      1.10 o
   8  -5   4       82.12       81.03      1.54 o
   9  -5   4      170.73      168.65      3.00 o
  10  -5   4        0.60       -0.83      0.83 o
 -10  -4   4       37.73       41.37      1.95 o
  -9  -4   4        2.82        2.11      0.82 o
  -8  -4   4       50.85       48.17      1.50 o
  -7  -4   4      168.53      171.49      2.36 o
  -6  -4   4      187.21      187.52      2.44 o
  -5  -4   4        8.60        5.85      0.39 o
  -4  -4   4       97.64       87.67      1.01 o
  -3  -4   4        9.61       12.86      0.40 o
  -2  -4   4      115.44      141.07      1.43 o
  -1  -4   4      465.52      483.95      5.17 o
   0  -4   4     1249.17     1250.48     14.56 o
   1  -4   4     1566.58     1688.87     27.27 o
   2  -4   4      486.48      541.89      7.27 o
   3  -4   4     2244.71     2338.17     30.41 o
   4  -4   4      319.88      301.96      3.29 o
   5  -4   4        1.46        1.90      0.26 o
   6  -4   4        0.07       -0.25      0.25 o
   7  -4   4      117.34      120.90      1.93 o
   8  -4   4       31.56       30.87      1.60 o
   9  -4   4      318.09      314.16      4.89 o
  10  -4   4       78.91       85.16      2.59 o
 -10  -3   4       47.71       44.73      2.70 o
  -9  -3   4      151.34      160.86     10.24 o
  -8  -3   4       91.88       90.43      2.58 o
  -7  -3   4     1615.26     1671.38     18.19 o
  -6  -3   4      269.53      271.74      2.98 o
  -5  -3   4      129.79      122.87      1.53 o
  -4  -3   4      841.56      902.95      7.33 o
  -3  -3   4      139.69      160.04      1.94 o
  -2  -3   4     2003.95     1990.14     20.36 o
  -1  -3   4      491.05      481.20      4.71 o
   0  -3   4      116.61      123.50      1.44 o
   1  -3   4     1773.44     1820.19     20.74 o
   2  -3   4      105.48       86.18      1.34 o
   3  -3   4     3136.54     3169.18     32.00 o
   4  -3   4       89.09       77.73      1.11 o
   5  -3   4       56.84       58.69      0.99 o
   6  -3   4      159.34      156.97      2.07 o
   7  -3   4        5.09        5.54      0.69 o
   8  -3   4      317.59      330.26      4.43 o
   9  -3   4        0.03        0.91      0.54 o
  10  -3   4       19.79       22.14      1.42 o
 -10  -2   4        0.06        0.34      1.21 o
  -9  -2   4       34.15       30.67      1.53 o
  -8  -2   4      472.77      476.21      8.65 o
  -7  -2   4      101.75       91.75      1.50 o
  -6  -2   4        2.54        2.81      0.47 o
  -5  -2   4      111.66      140.27      1.84 o
  -4  -2   4      540.72      608.01      6.53 o
  -3  -2   4     1125.13     1132.09     11.75 o
  -2  -2   4     1445.79     1524.81     15.67 o
  -1  -2   4      344.78      327.63      3.97 o
   0  -2   4      716.36      636.03      7.42 o
   1  -2   4       99.37       97.01      1.22 o
   2  -2   4      138.86      167.26      2.72 o
   3  -2   4        5.23        9.17      0.33 o
   4  -2   4        5.81        4.95      0.26 o
   5  -2   4      144.22      153.54      1.93 o
   6  -2   4       46.35       51.10      1.11 o
   7  -2   4        4.96        5.03      0.51 o
   8  -2   4       14.96       14.45      0.84 o
   9  -2   4       59.08       61.00      2.12 o
  10  -2   4       59.77       67.18      2.38 o
 -11  -1   4        3.72        3.61      0.95 o
 -10  -1   4        2.62        0.49      1.20 o
  -9  -1   4      150.96      157.01      3.74 o
  -8  -1   4      228.93      237.44      4.85 o
  -7  -1   4      534.20      522.51      8.45 o
  -6  -1   4      386.11      381.98      4.81 o
  -5  -1   4      133.79      139.48      2.34 o
  -4  -1   4      385.04      320.05      3.82 o
  -3  -1   4      956.27     1017.16     13.52 o
  -2  -1   4      116.98      115.59      1.87 o
  -1  -1   4     2337.49     2310.84     30.07 o
   0  -1   4        5.71        3.81      0.31 o
   1  -1   4      244.81      260.05      2.67 o
   2  -1   4     1820.59     1869.34     17.16 o
   3  -1   4       14.89       10.68      0.45 o
   4  -1   4       19.11       16.65      0.57 o
   5  -1   4        8.58       10.96      0.47 o
   6  -1   4      217.79      226.52      2.82 o
   7  -1   4      483.43      478.08      5.48 o
   8  -1   4       33.16       31.36      1.50 o
   9  -1   4        9.15       11.02      1.09 o
  10  -1   4        3.26        2.82      0.92 o
 -11   0   4       11.11       13.30      1.28 o
 -10   0   4       14.05       13.61      1.20 o
  -9   0   4        5.13        2.95      0.80 o
  -8   0   4       36.22       35.50      1.07 o
  -7   0   4        4.13        2.52      0.35 o
  -6   0   4       20.18       21.80      0.70 o
  -5   0   4      321.39      373.57      4.66 o
  -4   0   4     1738.16     1886.55     20.83 o
  -3   0   4      316.50      342.67      4.04 o
  -2   0   4      342.71      312.65      3.86 o
  -1   0   4      330.62      340.89      4.77 o
   0   0   4     3708.86     3681.53     38.82 o
   1   0   4      384.95      375.94      4.13 o
   2   0   4      445.06      462.74      4.67 o
   3   0   4      947.46      958.87     10.97 o
   4   0   4       59.61       56.88      0.98 o
   5   0   4       46.18       40.24      0.86 o
   6   0   4      307.57      305.14      3.28 o
   7   0   4        0.04        0.00      0.42 o
   8   0   4      167.82      164.52      3.84 o
   9   0   4        9.74        9.24      1.05 o
 -11   1   4       58.27       51.80      3.94 o
 -10   1   4        0.48        0.45      0.82 o
  -9   1   4       14.13       10.36      1.11 o
  -8   1   4      164.23      182.90      3.34 o
  -7   1   4        1.17        0.87      0.62 o
  -6   1   4       28.58       24.43      0.86 o
  -5   1   4       13.94        9.74      0.52 o
  -4   1   4        2.76        0.91      0.21 o
  -3   1   4     1083.94     1058.71     12.47 o
  -2   1   4      275.85      290.94      3.50 o
  -1   1   4     1917.51     1954.61     22.93 o
   0   1   4     2643.54     2753.50     26.24 o
   1   1   4       44.57       41.17      0.61 o
   2   1   4      740.46      716.49      6.94 o
   3   1   4        5.13        4.56      0.28 o
   4   1   4        6.71        3.70      0.35 o
   5   1   4      797.97      794.76     18.51 o
   6   1   4      153.37      150.62      3.53 o
   7   1   4       20.31       19.85      1.23 o
   8   1   4       60.82       59.99      2.14 o
   9   1   4       91.85       91.31      2.83 o
 -10   2   4       27.63       28.40      1.56 o
  -9   2   4       18.20       14.42      0.86 o
  -8   2   4      378.68      347.81      4.68 o
  -7   2   4      135.11      123.09      2.34 o
  -6   2   4      229.12      234.21      4.55 o
  -5   2   4       16.89       15.50      0.81 o
  -4   2   4      521.04      512.76      6.79 o
  -3   2   4      263.63      270.33      3.98 o
  -2   2   4       71.48       55.12      0.95 o
  -1   2   4     1472.13     1637.62     15.11 o
   0   2   4      851.27      940.64      8.10 o
   1   2   4       15.95       26.23      0.47 o
   2   2   4      158.85      173.13      1.97 o
   3   2   4      212.06      206.99      2.13 o
   4   2   4      289.05      268.26      2.70 o
   5   2   4      265.35      276.71      3.47 o
   6   2   4      237.03      223.50      5.30 o
   7   2   4       11.54       12.30      1.81 o
   8   2   4        4.74        4.78      0.96 o
   9   2   4      181.58      189.18      4.98 o
 -10   3   4       66.42       70.08      3.00 o
  -9   3   4        1.82        3.88      1.19 o
  -8   3   4      133.51      141.27      2.69 o
  -7   3   4      127.55      124.59      2.94 o
  -6   3   4       18.57       20.13      1.02 o
  -5   3   4      257.25      238.87      4.54 o
  -4   3   4      110.12      107.29      1.83 o
  -3   3   4      394.20      405.54      5.50 o
  -2   3   4      386.82      373.99      4.44 o
  -1   3   4        9.56       11.82      0.45 o
   0   3   4      529.41      524.01      5.03 o
   1   3   4        2.34        2.91      0.22 o
   2   3   4      671.64      689.40      6.58 o
   3   3   4       24.81       30.53      0.64 o
   4   3   4      117.43      123.49      1.63 o
   5   3   4       33.59       30.31      1.10 o
   6   3   4        0.07       -0.02      0.48 o
   7   3   4       21.56       21.17      1.36 o
   8   3   4       89.06       86.09      2.03 o
 -10   4   4        1.35        0.93      0.79 o
  -9   4   4      113.10       99.76      2.22 o
  -8   4   4       46.40       48.15      1.48 o
  -7   4   4        4.67        5.31      0.70 o
  -6   4   4      283.57      302.85      8.05 o
  -5   4   4       42.74       43.70      1.79 o
  -4   4   4       43.32       45.95      1.11 o
  -3   4   4       37.65       44.36      0.90 o
  -2   4   4       36.86       39.10      0.78 o
  -1   4   4      272.15      281.02      3.22 o
   0   4   4        0.22        0.63      0.25 o
   1   4   4      202.74      208.83      2.20 o
   2   4   4       47.86       48.86      0.96 o
   3   4   4     2405.06     2423.96     23.41 o
   4   4   4      491.15      473.77      4.83 o
   5   4   4        2.45        1.94      0.41 o
   6   4   4       20.71       17.09      0.88 o
   7   4   4      106.14      104.16      2.26 o
   8   4   4       24.07       25.91      1.21 o
  -9   5   4       31.94       29.56      1.48 o
  -8   5   4       96.22       98.68      2.56 o
  -7   5   4        3.15        5.21      1.66 o
  -6   5   4        6.50        8.24      0.76 o
  -5   5   4      900.60      883.82     14.82 o
  -4   5   4       37.10       35.61      1.61 o
  -3   5   4       38.72       30.54      0.72 o
  -2   5   4      469.88      454.81      4.98 o
  -1   5   4        9.26        8.61      0.74 o
   0   5   4       85.88       75.95      1.25 o
   1   5   4     1232.68     1234.61     10.91 o
   2   5   4      117.33      118.11      1.46 o
   3   5   4       67.21       66.04      1.13 o
   4   5   4      229.58      232.56      2.72 o
   5   5   4        0.41        0.42      0.48 o
   6   5   4      114.64      122.32      2.55 o
   7   5   4       39.19       46.65      1.54 o
  -8   6   4        0.31       -0.01      0.57 o
  -7   6   4        0.53        0.70      0.57 o
  -6   6   4       12.40        9.99      0.80 o
  -5   6   4       13.94       10.21      0.98 o
  -4   6   4        9.44        9.01      0.62 o
  -3   6   4       14.64       12.78      0.53 o
  -2   6   4       32.88       29.65      0.75 o
  -1   6   4       87.71       85.58      1.53 o
   0   6   4       55.20       47.63      1.24 o
   1   6   4      225.10      213.56      3.10 o
   2   6   4        5.14        4.54      0.41 o
   3   6   4      194.30      186.22      2.45 o
   4   6   4       19.06       19.67      0.96 o
   5   6   4      152.44      156.59      2.93 o
   6   6   4       21.29       28.81      1.26 o
  -7   7   4       17.48       21.14      3.76 o
  -6   7   4      252.82      241.92      4.65 o
  -5   7   4       45.95       33.67      1.24 o
  -4   7   4       90.45       93.51      2.19 o
  -3   7   4        0.47       -0.09      0.83 o
  -2   7   4        5.64        8.79      0.78 o
  -1   7   4      158.81      156.84      3.58 o
   0   7   4       32.39       26.70      0.98 o
   1   7   4       51.83       58.35      1.47 o
   2   7   4       77.74       72.24      1.50 o
   3   7   4        8.06        7.28      0.60 o
   4   7   4       29.24       30.20      1.07 o
   5   7   4        5.67        7.47      0.76 o
  -6   8   4        0.79        0.56      0.75 o
  -5   8   4       34.33       39.71      1.24 o
  -4   8   4        0.12       -0.42      0.42 o
  -3   8   4       15.06       15.15      0.83 o
  -2   8   4       38.54       44.57      1.38 o
  -1   8   4       27.13       23.52      0.96 o
   0   8   4       22.13       27.27      1.03 o
   1   8   4       11.08       12.54      0.78 o
   2   8   4        2.14        5.04      0.79 o
   3   8   4        0.74        0.92      0.57 o
  -3   9   4       78.30       82.58      3.31 o
  -2   9   4        1.52        0.64      0.87 o
  -1   9   4        0.36        0.31      0.49 o
   0   9   4        1.66        2.08      0.59 o
  -3 -11   5        0.01       -0.47      0.47 o
  -2 -11   5       51.79       51.70      1.51 o
  -1 -11   5        0.46       -0.21      1.20 o
   0 -11   5        0.02        0.03      0.61 o
   1 -11   5       84.45       92.52      3.99 o
   2 -11   5        4.00        1.70      1.22 o
   3 -11   5        0.02       -0.70      0.95 o
  -5 -10   5        5.32        7.18      0.62 o
  -4 -10   5        1.49        1.32      0.35 o
  -3 -10   5        2.43        3.57      0.57 o
  -2 -10   5        4.99        5.03      1.86 o
  -1 -10   5        2.93        3.73      0.97 o
   0 -10   5        1.02        0.54      0.30 o
   1 -10   5       23.96       23.74      1.85 o
   2 -10   5        1.52        0.03      0.87 o
   3 -10   5        1.10       -0.58      0.78 o
   4 -10   5       24.18       24.57      0.91 o
   5 -10   5        0.45        1.90      0.86 o
   6 -10   5        4.02        3.25      0.52 o
  -6  -9   5       19.31       23.91      1.86 o
  -5  -9   5       28.64       28.97      1.18 o
  -4  -9   5        0.17        0.55      0.51 o
  -3  -9   5      107.78      106.09      1.69 o
  -2  -9   5       20.52       17.78      0.85 o
  -1  -9   5       48.37       45.64      1.21 o
   0  -9   5       50.93       46.46      1.58 o
   1  -9   5        9.52       12.38      1.33 o
   2  -9   5       93.44       93.58      3.63 o
   3  -9   5        4.97        2.99      0.90 o
   4  -9   5       93.26       89.36      2.57 o
   5  -9   5       60.24       58.11      1.38 o
   6  -9   5        0.00       -0.42      0.42 o
   7  -9   5       39.34       40.36      1.34 o
  -7  -8   5       57.12       56.58      1.67 o
  -6  -8   5        4.15        4.04      0.45 o
  -5  -8   5       22.98       21.34      0.72 o
  -4  -8   5        1.28        0.95      0.35 o
  -3  -8   5       69.71       68.17      1.11 o
  -2  -8   5        7.73        8.43      0.34 o
  -1  -8   5       12.94       11.59      0.50 o
   0  -8   5       81.42       81.57      1.30 o
   1  -8   5       26.03       22.88      0.86 o
   2  -8   5       14.21       13.25      0.50 o
   3  -8   5        9.89       11.03      0.54 o
   4  -8   5       12.45       13.77      0.95 o
   5  -8   5        8.95        7.91      0.55 o
   6  -8   5       11.11       10.92      1.08 o
   7  -8   5       13.89       13.43      0.88 o
   8  -8   5       17.13       21.17      1.16 o
  -8  -7   5        5.36        4.37      0.94 o
  -7  -7   5       55.09       56.96      1.41 o
  -6  -7   5       27.76       28.34      0.87 o
  -5  -7   5        0.08        0.29      0.32 o
  -4  -7   5       71.33       65.36      1.12 o
  -3  -7   5      115.20      105.71      1.36 o
  -2  -7   5      425.48      411.75      4.55 o
  -1  -7   5      232.15      234.17      2.90 o
   0  -7   5       93.69       79.93      1.20 o
   1  -7   5        2.07        3.37      0.27 o
   2  -7   5      185.39      178.17      3.16 o
   3  -7   5       76.33       64.43      1.78 o
   4  -7   5       15.48       17.14      2.24 o
   5  -7   5        8.23        8.81      0.62 o
   6  -7   5       46.16       36.72      1.23 o
   7  -7   5       16.09       15.88      0.97 o
   8  -7   5       12.91       12.41      0.91 o
  -9  -6   5        1.23        0.34      0.82 o
  -8  -6   5        1.37        1.58      0.68 o
  -7  -6   5        7.11        6.95      0.68 o
  -6  -6   5        0.06       -0.23      0.56 o
  -5  -6   5        4.37        2.34      0.37 o
  -4  -6   5      598.82      611.90      6.11 o
  -3  -6   5       83.76       91.10      1.20 o
  -2  -6   5      224.38      232.80      2.44 o
  -1  -6   5      510.63      522.98      6.17 o
   0  -6   5       43.00       40.85      0.61 o
   1  -6   5      106.82      115.09      1.86 o
   2  -6   5        1.00        4.08      0.57 o
   3  -6   5       70.11       64.62      1.13 o
   4  -6   5      128.54      123.18      2.22 o
   5  -6   5      239.25      232.38      3.47 o
   6  -6   5       13.83       14.17      0.73 o
   7  -6   5        8.66        8.48      0.57 o
   8  -6   5        3.67        4.52      0.56 o
   9  -6   5       24.76       25.47      1.27 o
  -9  -5   5       91.55       95.58      2.81 o
  -8  -5   5        0.25       -0.72      0.81 o
  -7  -5   5       21.08       22.82      0.92 o
  -6  -5   5       83.93       90.71      2.34 o
  -5  -5   5      167.57      154.18      1.94 o
  -4  -5   5      352.67      356.37      3.54 o
  -3  -5   5      141.39      161.66      1.84 o
  -2  -5   5       46.38       29.41      0.54 o
  -1  -5   5       27.76       41.56      0.88 o
   0  -5   5     2351.76     2375.62     70.82 o
   1  -5   5     1030.57     1085.63     17.67 o
   2  -5   5       47.83       44.29      1.17 o
   3  -5   5      307.83      297.90      4.23 o
   4  -5   5       78.54       83.24      1.63 o
   5  -5   5       26.97       25.80      0.74 o
   6  -5   5       78.11       77.51      1.23 o
   7  -5   5        9.96       11.34      0.59 o
   8  -5   5       33.89       34.85      1.02 o
   9  -5   5        5.96        7.01      0.71 o
 -10  -4   5       25.73       27.72      1.64 o
  -9  -4   5      143.46      136.79      3.54 o
  -8  -4   5       12.62        9.86      1.01 o
  -7  -4   5      250.43      258.61      5.45 o
  -6  -4   5      403.47      408.21      5.18 o
  -5  -4   5        2.95        2.87      0.26 o
  -4  -4   5       57.13       50.28      0.77 o
  -3  -4   5        0.29        0.27      0.23 o
  -2  -4   5      216.01      255.48      2.91 o
  -1  -4   5      117.39      128.21      2.36 o
   0  -4   5      443.26      509.82      6.91 o
   1  -4   5     1143.39     1251.10     16.45 o
   2  -4   5     2455.43     2633.18     34.21 o
   3  -4   5       12.94       10.45      0.55 o
   4  -4   5      283.01      259.45      3.28 o
   5  -4   5       24.98       26.98      0.66 o
   6  -4   5        4.33        6.02      0.41 o
   7  -4   5       39.90       42.68      1.07 o
   8  -4   5       22.02       21.98      1.02 o
   9  -4   5       16.28       21.69      1.36 o
 -10  -3   5       23.74       24.52      1.94 o
  -9  -3   5        4.96        3.74      1.04 o
  -8  -3   5       12.67       11.07      1.02 o
  -7  -3   5     1125.50     1141.32     15.15 o
  -6  -3   5      194.71      188.68      2.44 o
  -5  -3   5      261.25      260.86      3.13 o
  -4  -3   5      503.68      491.99      6.07 o
  -3  -3   5      141.46      171.21      2.09 o
  -2  -3   5     1092.26     1167.28     12.10 o
  -1  -3   5      650.13      646.79      7.60 o
   0  -3   5       15.92       15.46      0.46 o
   1  -3   5      124.71      116.66      1.63 o
   2  -3   5       23.22       19.88      0.56 o
   3  -3   5       92.25      107.14      1.87 o
   4  -3   5      790.50      768.59      7.96 o
   5  -3   5      359.62      385.17      4.28 o
   6  -3   5       51.15       47.35      1.11 o
   7  -3   5        1.75        1.42      0.48 o
   8  -3   5      103.10      104.21      2.18 o
   9  -3   5       20.61       23.19      3.51 o
 -10  -2   5        3.41        3.45      0.90 o
  -9  -2   5       18.34       21.04      1.36 o
  -8  -2   5       58.27       53.99      1.97 o
  -7  -2   5      177.32      170.22      2.33 o
  -6  -2   5       98.30       99.47      1.69 o
  -5  -2   5      217.76      218.19      3.02 o
  -4  -2   5       51.19       43.91      0.92 o
  -3  -2   5     1195.21     1285.85     13.34 o
  -2  -2   5      155.81      172.15      2.32 o
  -1  -2   5       28.03       31.67      0.57 o
   0  -2   5       91.74       90.25      1.36 o
   1  -2   5      309.11      323.39      3.61 o
   2  -2   5       94.83       82.02      1.31 o
   3  -2   5       11.17        7.32      0.43 o
   4  -2   5      349.82      372.56      3.78 o
   5  -2   5        1.22        1.14      0.49 o
   6  -2   5      102.27      109.09      1.84 o
   7  -2   5        1.46        0.55      0.53 o
   8  -2   5       14.19       10.86      0.99 o
   9  -2   5        5.59        5.43      0.87 o
 -10  -1   5       26.50       25.79      1.54 o
  -9  -1   5       98.10       95.27      2.75 o
  -8  -1   5      735.41      711.13     12.27 o
  -7  -1   5        0.81       -0.29      0.29 o
  -6  -1   5      265.39      271.69      5.23 o
  -5  -1   5       81.94       77.65      1.61 o
  -4  -1   5      800.68      807.07     10.38 o
  -3  -1   5      150.98      138.45      2.83 o
  -2  -1   5       13.64       15.90      0.62 o
  -1  -1   5      105.56      104.14      2.36 o
   0  -1   5       38.55       41.04      0.83 o
   1  -1   5      612.17      636.01      6.85 o
   2  -1   5      977.98      964.22      9.93 o
   3  -1   5       69.99       70.98      1.52 o
   4  -1   5     1483.17     1507.20     15.41 o
   5  -1   5        0.16        0.61      0.30 o
   6  -1   5      959.61      940.27      9.96 o
   7  -1   5      151.49      145.96      2.70 o
   8  -1   5       24.48       23.65      1.97 o
   9  -1   5       19.67       21.06      1.42 o
 -10   0   5       28.77       31.43      1.68 o
  -9   0   5       34.33       33.71      4.33 o
  -8   0   5       22.87       17.57      1.15 o
  -7   0   5        8.40        7.16      0.53 o
  -6   0   5       33.87       31.30      0.93 o
  -5   0   5      102.60      106.08      1.63 o
  -4   0   5       40.40       38.58      0.78 o
  -3   0   5      425.36      430.18      5.06 o
  -2   0   5       55.64       49.95      1.13 o
  -1   0   5       18.77       14.45      0.48 o
   0   0   5       11.63       12.75      0.70 o
   1   0   5     1218.93     1371.77     18.81 o
   2   0   5        2.86        2.27      0.24 o
   3   0   5       10.41       10.64      0.43 o
   4   0   5      101.52      101.21      1.62 o
   5   0   5       72.05       83.45      1.67 o
   6   0   5        0.31        0.21      0.35 o
   7   0   5      173.60      161.44      3.73 o
   8   0   5       10.45       16.33      1.49 o
   9   0   5       85.60       78.47      2.64 o
 -10   1   5      130.96      135.89      3.49 o
  -9   1   5        0.24        1.70      0.70 o
  -8   1   5      302.08      278.18      5.57 o
  -7   1   5       36.10       42.25      1.89 o
  -6   1   5       65.59       58.44      1.74 o
  -5   1   5      116.80      104.98      1.80 o
  -4   1   5      116.46      113.35      1.65 o
  -3   1   5      303.13      291.62      3.92 o
  -2   1   5       13.75       21.14      0.59 o
  -1   1   5       12.67        4.59      0.40 o
   0   1   5      780.71      823.51      8.82 o
   1   1   5        6.60       10.59      0.43 o
   2   1   5      631.74      623.56      6.14 o
   3   1   5       40.45       37.55      0.75 o
   4   1   5      557.96      528.38      5.88 o
   5   1   5      795.12      769.54     10.00 o
   6   1   5       13.19       13.56      1.01 o
   7   1   5      224.64      214.81      4.66 o
   8   1   5       11.50        7.95      1.03 o
   9   1   5        0.82        0.50      0.85 o
 -10   2   5       33.12       29.81      1.59 o
  -9   2   5       43.66       35.72      2.48 o
  -8   2   5      241.69      218.11      4.60 o
  -7   2   5       49.55       43.67      1.96 o
  -6   2   5       52.00       53.70      1.67 o
  -5   2   5       93.38       96.50      1.74 o
  -4   2   5       64.16       64.82      1.32 o
  -3   2   5       79.47       80.38      1.50 o
  -2   2   5      286.94      304.97      3.72 o
  -1   2   5       17.82       27.44      0.65 o
   0   2   5       65.85       75.09      0.96 o
   1   2   5      319.94      314.90      3.64 o
   2   2   5        0.12        1.15      0.27 o
   3   2   5       61.19       57.96      1.00 o
   4   2   5      175.87      174.56      2.76 o
   5   2   5       90.61       89.19      1.55 o
   6   2   5       48.98       50.58      1.56 o
   7   2   5      139.88      135.83      3.47 o
   8   2   5       35.87       40.12      3.28 o
 -10   3   5       13.83       16.18      1.22 o
  -9   3   5       19.76       18.39      1.27 o
  -8   3   5       13.21       12.16      1.01 o
  -7   3   5       71.90       69.80      2.28 o
  -6   3   5       10.15       10.81      0.81 o
  -5   3   5       69.42       76.38      1.55 o
  -4   3   5      260.75      272.65      3.97 o
  -3   3   5      215.84      218.44      3.28 o
  -2   3   5      372.06      359.35      4.01 o
  -1   3   5      100.09      116.60      1.62 o
   0   3   5      705.33      677.77      7.17 o
   1   3   5       13.02       14.96      0.51 o
   2   3   5      239.52      218.44      2.45 o
   3   3   5      608.64      604.91      5.95 o
   4   3   5       89.00       90.00      1.80 o
   5   3   5       14.82       13.45      0.73 o
   6   3   5      140.22      132.50      3.34 o
   7   3   5      118.09      114.47      3.19 o
   8   3   5       23.97       28.82      1.27 o
  -9   4   5        0.00       -0.63      0.63 o
  -8   4   5       17.68       18.22      1.22 o
  -7   4   5       36.91       34.17      1.45 o
  -6   4   5      387.08      381.89      7.02 o
  -5   4   5     1550.31     1525.35     25.10 o
  -4   4   5      463.75      453.18      6.28 o
  -3   4   5       25.87       24.97      0.69 o
  -2   4   5        2.95        3.62      0.34 o
  -1   4   5       27.69       31.42      0.77 o
   0   4   5       90.82       96.27      1.62 o
   1   4   5      171.75      186.69      2.51 o
   2   4   5      415.00      407.06      4.67 o
   3   4   5       39.87       43.04      1.05 o
   4   4   5       76.55       72.07      1.38 o
   5   4   5       10.99       11.94      0.80 o
   6   4   5        0.32        0.61      0.54 o
   7   4   5      178.96      185.32      3.90 o
  -9   5   5        0.96        1.39      1.88 o
  -8   5   5        5.53        5.28      0.81 o
  -7   5   5        7.05        9.56      0.88 o
  -6   5   5        0.64        1.27      0.58 o
  -5   5   5      102.04       99.08      2.44 o
  -4   5   5      171.96      174.48      2.60 o
  -3   5   5       56.82       56.67      1.09 o
  -2   5   5      200.61      192.00      2.46 o
  -1   5   5        1.06        0.14      0.30 o
   0   5   5      221.52      241.25      3.00 o
   1   5   5      157.67      159.44      2.50 o
   2   5   5       48.64       49.29      1.11 o
   3   5   5        8.46        6.57      0.54 o
   4   5   5        1.31        0.17      0.41 o
   5   5   5       85.66       87.90      2.04 o
   6   5   5       51.97       51.79      1.59 o
  -8   6   5       11.04       11.54      0.96 o
  -7   6   5       82.00       87.24      2.37 o
  -6   6   5        5.22        3.51      1.10 o
  -5   6   5       24.76       28.40      1.23 o
  -4   6   5        3.57        3.04      0.60 o
  -3   6   5      297.41      289.77      3.95 o
  -2   6   5      209.26      197.62      3.81 o
  -1   6   5      350.88      311.54      4.22 o
   0   6   5      281.28      267.27      3.76 o
   1   6   5       53.01       57.37      1.51 o
   2   6   5       10.32        8.53      0.73 o
   3   6   5        3.79        2.30      0.50 o
   4   6   5       57.51       62.03      2.09 o
   5   6   5       46.87       53.56      1.65 o
  -7   7   5       69.54       73.04      3.83 o
  -6   7   5       16.28       17.64      1.11 o
  -5   7   5        1.46        0.67      0.68 o
  -4   7   5      115.29      130.21      2.93 o
  -3   7   5        9.46       13.55      1.38 o
  -2   7   5       40.85       37.71      1.19 o
  -1   7   5       73.28       81.60      1.82 o
   0   7   5       29.32       34.89      1.18 o
   1   7   5        1.80        0.26      0.50 o
   2   7   5        9.56        7.51      0.73 o
   3   7   5       11.34       12.27      0.75 o
  -5   8   5        5.29        6.74      1.38 o
  -4   8   5        2.27        3.67      0.62 o
  -3   8   5       16.76       22.52      1.48 o
  -2   8   5       33.02       29.36      1.09 o
  -1   8   5       12.59        9.82      0.74 o
   0   8   5        6.10        5.47      1.08 o
   1   8   5        6.10        9.71      0.77 o
  -3 -11   6        1.32        2.12      0.84 o
  -2 -11   6        5.51        5.80      0.65 o
  -1 -11   6       19.86       20.90      0.93 o
   0 -11   6        8.20        6.92      0.51 o
   1 -11   6        5.69        7.37      0.58 o
   2 -11   6       70.38       72.49      2.13 o
   3 -11   6       83.61       71.87      2.13 o
   4 -11   6        5.82        3.70      0.61 o
  -5 -10   6        0.22       -0.12      0.43 o
  -4 -10   6        5.02        3.96      0.42 o
  -3 -10   6        2.04        0.65      0.52 o
  -2 -10   6        3.75        2.17      0.54 o
  -1 -10   6        7.20        5.94      0.53 o
   0 -10   6        5.97        4.26      0.74 o
   1 -10   6        7.24        6.72      0.40 o
   2 -10   6       22.10       24.50      0.91 o
   3 -10   6        2.51        1.51      0.43 o
   4 -10   6       14.09       14.87      0.82 o
   5 -10   6        0.14        0.68      0.43 o
   6 -10   6       68.90       61.39      1.60 o
  -6  -9   6       41.98       42.31      1.42 o
  -5  -9   6        9.57       11.06      0.61 o
  -4  -9   6      219.20      227.37      3.25 o
  -3  -9   6       42.59       41.66      1.05 o
  -2  -9   6       44.82       43.15      1.32 o
  -1  -9   6      251.11      254.40      4.68 o
   0  -9   6       29.99       29.48      0.82 o
   1  -9   6      124.48      126.10      2.68 o
   2  -9   6      157.96      156.51      4.04 o
   3  -9   6       64.39       67.15      1.71 o
   4  -9   6      223.34      235.32      6.16 o
   5  -9   6       74.77       76.18      1.75 o
   6  -9   6       19.85       20.58      1.01 o
   7  -9   6        1.25        1.33      0.70 o
  -7  -8   6        3.54        4.56      0.68 o
  -6  -8   6       16.18       13.10      0.61 o
  -5  -8   6       81.54       78.83      1.55 o
  -4  -8   6       43.15       45.13      0.96 o
  -3  -8   6        2.20        2.33      0.36 o
  -2  -8   6        3.37        5.53      0.31 o
  -1  -8   6       89.09       83.04      1.52 o
   0  -8   6        0.06        0.10      0.27 o
   1  -8   6       28.57       26.59      1.16 o
   2  -8   6       29.76       31.72      0.81 o
   3  -8   6        8.49       12.57      0.97 o
   4  -8   6       42.09       38.64      1.66 o
   5  -8   6       52.07       52.50      1.42 o
   6  -8   6       27.00       21.19      1.43 o
   7  -8   6       19.84       15.51      0.97 o
   8  -8   6       33.79       35.24      1.45 o
  -8  -7   6       94.82       98.14      4.64 o
  -7  -7   6        2.63        2.80      0.70 o
  -6  -7   6       34.53       39.77      0.99 o
  -5  -7   6      479.01      489.73      5.63 o
  -4  -7   6       35.50       36.59      0.77 o
  -3  -7   6      220.59      234.31      2.57 o
  -2  -7   6       73.87       63.54      0.99 o
  -1  -7   6       36.41       39.35      1.29 o
   0  -7   6      286.60      281.44      3.51 o
   1  -7   6        2.43        4.33      0.36 o
   2  -7   6      201.15      216.70      3.93 o
   3  -7   6      275.62      265.16      4.77 o
   4  -7   6       66.04       54.45      1.50 o
   5  -7   6      358.78      355.23      5.07 o
   6  -7   6        0.00       -0.50      0.50 o
   7  -7   6       10.54       13.11      1.24 o
   8  -7   6       40.51       46.27      1.68 o
  -9  -6   6       82.27       81.00      2.62 o
  -8  -6   6       31.40       31.12      1.59 o
  -7  -6   6      128.27      130.96      2.61 o
  -6  -6   6       26.02       26.71      0.93 o
  -5  -6   6      104.09      105.26      1.61 o
  -4  -6   6       13.89       14.61      0.52 o
  -3  -6   6        2.59        2.84      0.31 o
  -2  -6   6       18.07       17.73      0.49 o
  -1  -6   6        1.83        1.37      0.30 o
   0  -6   6       12.43        8.89      0.84 o
   1  -6   6       11.97       11.49      0.53 o
   2  -6   6       10.38       12.24      1.12 o
   3  -6   6      140.56      138.85      2.81 o
   4  -6   6      231.13      211.37      4.28 o
   5  -6   6       55.90       49.97      1.02 o
   6  -6   6       27.62       32.36      1.05 o
   7  -6   6        3.12        3.59      0.58 o
   8  -6   6        8.45        7.86      0.87 o
  -9  -5   6       23.86       19.83      1.38 o
  -8  -5   6      114.22      114.49      3.05 o
  -7  -5   6      149.08      146.89      3.46 o
  -6  -5   6      124.11      117.17      2.82 o
  -5  -5   6      259.56      263.27      4.22 o
  -4  -5   6       93.05       84.43      1.49 o
  -3  -5   6       20.07       18.01      0.57 o
  -2  -5   6      422.35      409.47      6.93 o
  -1  -5   6      134.12      123.17      2.03 o
   0  -5   6      651.30      644.87      8.71 o
   1  -5   6      865.61      844.19      9.98 o
   2  -5   6        0.30        0.20      0.85 o
   3  -5   6      167.86      176.86      2.78 o
   4  -5   6      650.48      624.93      8.61 o
   5  -5   6      143.80      156.78      2.27 o
   6  -5   6      139.12      134.11      2.41 o
   7  -5   6        5.04        2.92      0.49 o
   8  -5   6        5.06        5.28      0.64 o
   9  -5   6       89.64       88.75      3.47 o
 -10  -4   6        8.35        8.48      1.11 o
  -9  -4   6        4.91        3.80      0.90 o
  -8  -4   6       23.90       31.40      1.92 o
  -7  -4   6      823.31      810.31     16.12 o
  -6  -4   6       11.13       12.12      0.85 o
  -5  -4   6       20.27       21.80      0.95 o
  -4  -4   6       59.37       70.34      1.66 o
  -3  -4   6      860.82      934.62     10.97 o
  -2  -4   6       10.92       12.62      0.42 o
  -1  -4   6       60.79       68.67      1.34 o
   0  -4   6      234.12      236.26      3.50 o
   1  -4   6       83.72       97.53      1.71 o
   2  -4   6       55.27       57.61      1.24 o
   3  -4   6      244.46      249.60      3.76 o
   4  -4   6        0.30        0.05      0.30 o
   5  -4   6       23.06       23.72      0.77 o
   6  -4   6       11.74       12.41      0.92 o
   7  -4   6       49.29       51.77      1.24 o
   8  -4   6        6.91        4.78      0.63 o
   9  -4   6        1.60        2.00      0.76 o
 -10  -3   6        9.95       10.79      1.14 o
  -9  -3   6        3.29        2.36      0.81 o
  -8  -3   6       77.35       67.93      2.23 o
  -7  -3   6       15.00       13.16      1.28 o
  -6  -3   6      145.37      157.49      2.94 o
  -5  -3   6       14.47       14.09      0.72 o
  -4  -3   6      415.07      407.13      5.16 o
  -3  -3   6       13.65       17.80      0.54 o
  -2  -3   6      947.63      967.11     11.30 o
  -1  -3   6      360.98      387.52      5.55 o
   0  -3   6       93.17       94.30      1.46 o
   1  -3   6     1850.57     1870.69     19.49 o
   2  -3   6        4.50        3.92      0.68 o
   3  -3   6       81.07       77.62      1.57 o
   4  -3   6      182.96      175.56      2.76 o
   5  -3   6        0.03        0.83      0.66 o
   6  -3   6      101.85      103.09      1.85 o
   7  -3   6       86.06       83.99      1.88 o
   8  -3   6        0.49       -0.25      0.60 o
   9  -3   6       55.16       51.48      2.24 o
 -10  -2   6       38.73       47.87      2.03 o
  -9  -2   6       40.88       33.07      1.63 o
  -8  -2   6       54.45       66.31      2.23 o
  -7  -2   6      119.98      125.30      2.49 o
  -6  -2   6        0.09       -0.31      0.31 o
  -5  -2   6        0.80        1.21      0.33 o
  -4  -2   6      928.59     1040.57     12.37 o
  -3  -2   6      606.20      661.99      9.24 o
  -2  -2   6       55.21       57.40      1.08 o
  -1  -2   6        9.05       13.19      0.48 o
   0  -2   6      299.35      304.99      3.88 o
   1  -2   6      260.31      304.49      3.50 o
   2  -2   6        9.35       11.86      0.88 o
   3  -2   6       13.71       14.29      0.56 o
   4  -2   6        3.59        4.09      0.35 o
   5  -2   6      188.70      200.69      2.85 o
   6  -2   6        9.47        9.51      0.58 o
   7  -2   6        1.03        1.94      0.89 o
   8  -2   6        0.04        0.40      0.67 o
   9  -2   6        1.70        1.18      0.79 o
 -10  -1   6       44.00       43.10      1.92 o
  -9  -1   6      341.15      329.84      6.55 o
  -8  -1   6       25.87       28.69      2.51 o
  -7  -1   6        5.38        2.20      0.58 o
  -6  -1   6      581.36      582.13     10.23 o
  -5  -1   6       11.52        9.13      0.50 o
  -4  -1   6     1549.16     1592.85     20.08 o
  -3  -1   6      862.23      882.76     14.78 o
  -2  -1   6      108.28       97.86      2.23 o
  -1  -1   6      882.64      830.91     10.04 o
   0  -1   6       94.26      101.26      1.85 o
   1  -1   6       19.27       11.90      0.66 o
   2  -1   6      274.36      230.84      2.77 o
   3  -1   6        4.87        6.91      0.39 o
   4  -1   6      186.89      183.19      2.35 o
   5  -1   6       47.22       45.66      1.00 o
   6  -1   6        0.64        0.63      0.47 o
   7  -1   6       78.41       79.96      2.42 o
   8  -1   6        0.91        0.99      0.76 o
   9  -1   6        9.67       10.16      1.47 o
 -10   0   6       49.67       54.69      2.18 o
  -9   0   6        6.27        2.83      0.85 o
  -8   0   6       10.79        9.19      1.39 o
  -7   0   6      424.31      398.94      6.60 o
  -6   0   6       18.02       10.11      0.65 o
  -5   0   6        2.59        2.54      0.31 o
  -4   0   6       93.00       92.57      1.46 o
  -3   0   6        0.30        0.28      0.33 o
  -2   0   6       21.45       22.52      0.73 o
  -1   0   6        0.08        0.46      0.26 o
   0   0   6     1004.28     1166.77     16.13 o
   1   0   6      450.61      497.56      7.26 o
   2   0   6      136.09      133.12      2.41 o
   3   0   6      119.67      111.49      1.67 o
   4   0   6       45.00       47.56      1.11 o
   5   0   6        3.44        3.90      0.43 o
   6   0   6       85.77       83.84      2.40 o
   7   0   6        1.53       -0.66      0.66 o
   8   0   6       76.07       75.32      2.52 o
 -10   1   6      121.63      125.23      3.37 o
  -9   1   6        9.00        9.64      1.02 o
  -8   1   6       15.21       14.44      1.12 o
  -7   1   6      153.65      162.15      2.98 o
  -6   1   6      443.05      433.87      7.92 o
  -5   1   6      363.10      391.82      5.45 o
  -4   1   6       48.38       41.49      0.92 o
  -3   1   6      235.85      224.00      2.93 o
  -2   1   6       53.41       64.33      1.05 o
  -1   1   6      635.93      650.54      9.26 o
   0   1   6      238.44      207.59      2.93 o
   1   1   6       16.37       16.64      0.57 o
   2   1   6      412.75      399.90      4.58 o
   3   1   6     1185.30     1187.86     24.44 o
   4   1   6      844.29      846.70      9.38 o
   5   1   6      323.93      312.91      4.41 o
   6   1   6       10.31        8.51      1.01 o
   7   1   6      101.59       97.76      2.84 o
   8   1   6       45.98       45.97      2.06 o
 -10   2   6        5.59        5.80      1.12 o
  -9   2   6        0.44        0.65      1.03 o
  -8   2   6        7.45        8.27      0.90 o
  -7   2   6       33.62       35.30      1.52 o
  -6   2   6       63.41       59.56      1.87 o
  -5   2   6      160.80      151.67      2.52 o
  -4   2   6        0.01       -0.26      0.31 o
  -3   2   6        3.19        2.87      0.68 o
  -2   2   6      210.78      231.09      3.11 o
  -1   2   6      441.33      467.07      5.04 o
   0   2   6       21.02       20.83      0.56 o
   1   2   6       85.11       85.37      1.45 o
   2   2   6      177.74      185.24      2.65 o
   3   2   6       70.37       70.16      1.18 o
   4   2   6     1136.88     1156.82     12.29 o
   5   2   6        0.10       -0.84      0.84 o
   6   2   6       99.42       98.31      2.81 o
   7   2   6        0.33       -0.72      0.72 o
  -9   3   6       57.16       55.91      2.86 o
  -8   3   6        2.82        5.45      0.86 o
  -7   3   6      307.51      303.60     11.90 o
  -6   3   6        0.71        1.34      0.61 o
  -5   3   6      173.04      185.20      3.02 o
  -4   3   6       34.91       31.32      1.04 o
  -3   3   6      207.11      206.46      2.89 o
  -2   3   6      146.82      153.84      2.39 o
  -1   3   6      109.14      102.69      1.74 o
   0   3   6      580.72      562.15      6.88 o
   1   3   6       18.17       16.00      0.70 o
   2   3   6       70.11       70.95      1.46 o
   3   3   6     2653.39     2637.42     26.69 o
   4   3   6       23.92       21.87      1.46 o
   5   3   6       68.86       68.01      1.88 o
   6   3   6       45.97       49.34      2.00 o
   7   3   6        0.43        0.13      0.67 o
  -9   4   6        6.11        7.43      1.30 o
  -8   4   6        1.55        1.74      1.13 o
  -7   4   6       16.11       14.28      1.05 o
  -6   4   6        6.30        8.47      0.86 o
  -5   4   6      130.55      125.15      2.31 o
  -4   4   6       77.60       75.49      1.49 o
  -3   4   6       40.03       38.81      0.92 o
  -2   4   6       47.25       57.37      1.11 o
  -1   4   6        7.82        6.52      0.59 o
   0   4   6        0.90        1.76      0.42 o
   1   4   6      128.60      115.88      2.24 o
   2   4   6      145.99      146.17      2.41 o
   3   4   6      100.26      109.17      1.82 o
   4   4   6        0.63        0.28      0.52 o
   5   4   6       22.15       16.57      1.05 o
   6   4   6       35.68       35.74      1.37 o
  -8   5   6        2.12        1.85      0.72 o
  -7   5   6       68.41       69.09      2.12 o
  -6   5   6       26.00       28.00      1.37 o
  -5   5   6        9.09       14.18      1.77 o
  -4   5   6       78.94       84.35      1.65 o
  -3   5   6       21.38       15.60      0.76 o
  -2   5   6       44.93       49.09      1.24 o
  -1   5   6      186.01      177.41      2.73 o
   0   5   6       37.38       41.82      1.32 o
   1   5   6      381.06      384.75      5.70 o
   2   5   6      332.88      335.41      4.63 o
   3   5   6        0.15       -0.41      0.41 o
   4   5   6       92.76       92.88      2.16 o
   5   5   6        7.65        8.60      0.86 o
  -7   6   6       31.91       33.32      1.50 o
  -6   6   6        0.01       -0.22      0.57 o
  -5   6   6      121.94      122.16      2.95 o
  -4   6   6       44.16       47.95      1.46 o
  -3   6   6        0.02       -0.44      0.44 o
  -2   6   6        2.81        1.51      0.50 o
  -1   6   6       13.82        9.56      0.72 o
   0   6   6        5.40        5.41      0.65 o
   1   6   6        2.45        3.72      0.63 o
   2   6   6       25.19       24.76      1.14 o
   3   6   6       34.77       38.00      2.55 o
   4   6   6       12.03       17.32      1.13 o
  -5   7   6       46.14       46.76      1.88 o
  -4   7   6        3.09        1.17      0.60 o
  -3   7   6       12.56       12.55      1.11 o
  -2   7   6       12.44        6.85      0.69 o
  -1   7   6      230.25      244.79      4.03 o
   0   7   6       20.31       16.17      0.95 o
   1   7   6        3.82        4.28      0.66 o
   2   7   6       17.85       23.37      1.38 o
  -3 -11   7        1.57        2.51      0.63 o
  -2 -11   7        5.15        7.59      0.70 o
  -1 -11   7        8.91       12.91      0.81 o
   0 -11   7        0.04        0.57      0.60 o
   1 -11   7        7.49        8.74      0.86 o
   2 -11   7        8.08        6.02      0.74 o
   3 -11   7        7.39        6.13      0.74 o
   4 -11   7        0.22        0.70      0.61 o
  -5 -10   7       27.52       26.37      1.07 o
  -4 -10   7       22.97       23.63      1.04 o
  -3 -10   7       30.44       35.40      1.37 o
  -2 -10   7       99.24       92.90      2.25 o
  -1 -10   7        9.18       10.28      1.03 o
   0 -10   7       23.75       22.56      1.30 o
   1 -10   7        5.09        4.51      0.69 o
   2 -10   7        8.31        7.55      0.79 o
   3 -10   7        2.35        1.33      0.58 o
   4 -10   7        3.48        3.83      0.79 o
   5 -10   7       35.16       31.67      1.70 o
  -6  -9   7       29.90       34.74      1.55 o
  -5  -9   7        2.42        3.21      0.49 o
  -4  -9   7       13.63       14.74      0.68 o
  -3  -9   7        0.47       -0.36      0.36 o
  -2  -9   7        2.17        1.94      0.32 o
  -1  -9   7        2.40        1.95      0.68 o
   0  -9   7       29.06       27.11      1.39 o
   1  -9   7        0.60        1.15      0.44 o
   2  -9   7        0.06        0.22      0.41 o
   3  -9   7        7.96       10.61      0.75 o
   4  -9   7       43.00       47.65      2.01 o
   5  -9   7        1.03        1.10      0.79 o
   6  -9   7       17.47       18.88      1.12 o
  -7  -8   7       11.27       12.63      1.43 o
  -6  -8   7       24.56       23.93      0.95 o
  -5  -8   7        7.94        8.54      0.52 o
  -4  -8   7       37.88       35.33      0.99 o
  -3  -8   7      284.40      278.81      3.72 o
  -2  -8   7      328.88      313.74      4.56 o
  -1  -8   7        0.09       -0.23      0.23 o
   0  -8   7       74.50       70.53      1.69 o
   1  -8   7        3.38        4.68      0.41 o
   2  -8   7       90.06       80.40      1.56 o
   3  -8   7       17.97       15.71      1.23 o
   4  -8   7       79.58       80.28      2.86 o
   5  -8   7        7.68        7.12      0.67 o
   6  -8   7       75.48       67.94      1.88 o
   7  -8   7       74.67       70.81      3.02 o
  -8  -7   7        1.36        1.54      0.84 o
  -7  -7   7        7.79        6.88      0.75 o
  -6  -7   7       56.51       53.75      1.53 o
  -5  -7   7       16.09       17.30      0.78 o
  -4  -7   7       12.99       13.81      0.63 o
  -3  -7   7      119.15      111.38      1.58 o
  -2  -7   7       42.94       42.55      0.94 o
  -1  -7   7       91.83       94.56      1.68 o
   0  -7   7       22.77       20.42      0.67 o
   1  -7   7      164.06      150.35      2.06 o
   2  -7   7     1529.36     1591.65     18.51 o
   3  -7   7       33.60       33.52      0.95 o
   4  -7   7       23.16       24.86      0.84 o
   5  -7   7      167.17      165.07      3.33 o
   6  -7   7       32.11       34.11      1.35 o
   7  -7   7        9.88       12.64      0.96 o
   8  -7   7       65.05       65.85      2.79 o
  -9  -6   7        0.66        0.30      0.84 o
  -8  -6   7       71.36       75.93      4.11 o
  -7  -6   7        5.48        4.24      0.79 o
  -6  -6   7        0.26       -0.09      0.52 o
  -5  -6   7      143.28      142.41      3.29 o
  -4  -6   7      111.95      104.81      1.58 o
  -3  -6   7       78.56       68.20      2.80 o
  -2  -6   7       11.35        8.05      0.50 o
  -1  -6   7       24.84       18.77      0.70 o
   0  -6   7       25.73       22.80      0.76 o
   1  -6   7      427.05      449.61      5.62 o
   2  -6   7      970.00      977.46     13.06 o
   3  -6   7        3.09        3.05      0.68 o
   4  -6   7       62.83       67.54      1.47 o
   5  -6   7        4.57        5.19      0.53 o
   6  -6   7       76.95       73.14      1.69 o
   7  -6   7        1.40       -0.24      0.79 o
   8  -6   7       16.78       16.94      1.52 o
  -9  -5   7       46.85       51.21      2.13 o
  -8  -5   7       17.16       18.52      1.28 o
  -7  -5   7      207.26      202.59      4.40 o
  -6  -5   7       48.19       49.37      1.58 o
  -5  -5   7      214.65      222.80      4.55 o
  -4  -5   7      116.56      110.26      4.03 o
  -3  -5   7       15.02       15.62      0.77 o
  -2  -5   7      515.10      535.31      7.47 o
  -1  -5   7       46.14       50.44      1.62 o
   0  -5   7      266.37      277.44      4.10 o
   1  -5   7      815.99      807.77     10.92 o
   2  -5   7       54.12       62.17      1.37 o
   3  -5   7      413.32      424.70      6.07 o
   4  -5   7      101.63      105.87      2.48 o
   5  -5   7        0.03       -0.22      0.40 o
   6  -5   7      271.03      267.65      4.24 o
   7  -5   7        0.02       -0.49      0.49 o
   8  -5   7       10.38       11.56      0.82 o
  -9  -4   7        0.48       -0.06      0.73 o
  -8  -4   7       12.25       12.51      1.07 o
  -7  -4   7      137.68      136.41      3.29 o
  -6  -4   7      475.23      467.74      7.32 o
  -5  -4   7        3.94        3.23      0.82 o
  -4  -4   7       45.60       48.31      1.54 o
  -3  -4   7       58.36       54.40      1.30 o
  -2  -4   7       55.98       73.03      1.65 o
  -1  -4   7      387.00      389.74      5.60 o
   0  -4   7       44.28       45.43      1.67 o
   1  -4   7       81.64       73.62      1.51 o
   2  -4   7        0.96        0.96      0.35 o
   3  -4   7       30.56       32.14      1.01 o
   4  -4   7       12.61       14.80      0.90 o
   5  -4   7       50.60       55.58      1.40 o
   6  -4   7        5.08        5.93      0.64 o
   7  -4   7        2.60        2.07      0.56 o
   8  -4   7       16.06       18.98      1.24 o
 -10  -3   7        1.11        2.57      0.88 o
  -9  -3   7        8.89       13.00      1.19 o
  -8  -3   7        0.37        0.62      0.68 o
  -7  -3   7        9.85        7.56      0.92 o
  -6  -3   7       59.62       59.46      1.60 o
  -5  -3   7       66.95       64.02      1.32 o
  -4  -3   7       48.42       46.79      1.05 o
  -3  -3   7      245.90      246.49      3.34 o
  -2  -3   7      640.74      634.13      7.82 o
  -1  -3   7      569.49      547.93      8.81 o
   0  -3   7       13.26        9.20      0.47 o
   1  -3   7      236.43      242.84      2.90 o
   2  -3   7      185.09      183.38      3.29 o
   3  -3   7        7.67       10.52      0.75 o
   4  -3   7      140.49      136.25      2.63 o
   5  -3   7      131.65      126.67      2.40 o
   6  -3   7       35.94       42.82      1.14 o
   7  -3   7      133.46      122.24      2.45 o
   8  -3   7       29.99       35.08      1.69 o
 -10  -2   7        4.29        4.68      0.98 o
  -9  -2   7       34.40       34.23      1.69 o
  -8  -2   7      340.92      308.85      6.16 o
  -7  -2   7       65.09       68.09      3.09 o
  -6  -2   7       54.93       47.14      1.18 o
  -5  -2   7       65.75       69.57      1.10 o
  -4  -2   7        1.63        3.86      0.56 o
  -3  -2   7       17.15       15.44      0.74 o
  -2  -2   7      344.41      333.74      4.34 o
  -1  -2   7       63.24       60.98      1.11 o
   0  -2   7       21.83       24.37      0.82 o
   1  -2   7      318.10      326.70      4.28 o
   2  -2   7      307.38      319.70      4.24 o
   3  -2   7       32.85       35.85      0.92 o
   4  -2   7        1.30        1.71      1.40 o
   5  -2   7       27.60       29.95      0.95 o
   6  -2   7        1.49        0.13      0.47 o
   7  -2   7        8.46        7.15      1.21 o
   8  -2   7       26.15       26.33      1.82 o
 -10  -1   7        4.12        1.65      0.83 o
  -9  -1   7       14.18       12.80      1.18 o
  -8  -1   7        3.01       -0.14      0.99 o
  -7  -1   7       21.32       14.40      1.51 o
  -6  -1   7        7.20        5.74      0.44 o
  -5  -1   7        0.05        0.15      0.19 o
  -4  -1   7       74.97       73.59      1.46 o
  -3  -1   7      179.79      178.15      3.68 o
  -2  -1   7       16.01       17.46      0.62 o
  -1  -1   7      944.08      922.12     11.17 o
   0  -1   7       42.06       43.13      1.16 o
   1  -1   7      102.32       93.90      1.60 o
   2  -1   7      137.51      133.48      1.85 o
   3  -1   7       36.11       37.28      0.92 o
   4  -1   7      238.22      243.34      2.81 o
   5  -1   7      132.46      136.14      2.55 o
   6  -1   7        0.99       -0.39      0.70 o
   7  -1   7      105.79      111.47      4.37 o
   8  -1   7       49.23       46.43      1.99 o
 -10   0   7       85.22       90.70      2.85 o
  -9   0   7      219.61      220.61      6.91 o
  -8   0   7       65.14       43.05      2.56 o
  -7   0   7       76.53       67.96      4.89 o
  -6   0   7      107.01      106.93      1.93 o
  -5   0   7      146.55      153.41      2.39 o
  -4   0   7      289.97      300.87      4.89 o
  -3   0   7      291.15      301.66      3.82 o
  -2   0   7      123.02      124.20      1.98 o
  -1   0   7        6.95       11.04      0.84 o
   0   0   7      148.14      171.04      3.57 o
   1   0   7      152.25      161.74      2.84 o
   2   0   7       17.27       14.12      0.86 o
   3   0   7        2.91        4.25      0.47 o
   4   0   7       50.56       53.01      1.30 o
   5   0   7        2.15        1.14      0.57 o
   6   0   7       11.49       12.49      0.88 o
   7   0   7       20.58       18.35      1.35 o
   8   0   7        0.15        0.26      0.81 o
 -10   1   7       18.04       18.19      2.85 o
  -9   1   7       36.65       28.52      2.21 o
  -8   1   7       12.16       15.80      1.60 o
  -7   1   7        4.91        6.63      1.27 o
  -6   1   7      292.40      284.17      4.21 o
  -5   1   7      504.82      514.38      7.04 o
  -4   1   7       51.91       52.22      1.26 o
  -3   1   7      159.20      136.15      1.95 o
  -2   1   7      184.85      199.82      2.50 o
  -1   1   7        3.30        2.84      0.38 o
   0   1   7       77.18       69.32      1.18 o
   1   1   7        0.19        0.27      0.27 o
   2   1   7      252.89      262.73      3.26 o
   3   1   7        0.15        0.45      0.31 o
   4   1   7       17.14       16.88      0.94 o
   5   1   7       86.39       91.27      2.82 o
   6   1   7       23.82       20.69      1.53 o
   7   1   7        0.07       -0.62      0.73 o
  -9   2   7       51.32       54.16      2.94 o
  -8   2   7       21.26       26.79      2.07 o
  -7   2   7        0.02       -0.81      0.83 o
  -6   2   7       14.64       13.33      0.83 o
  -5   2   7     1408.69     1418.47     19.91 o
  -4   2   7      964.39      965.22     12.64 o
  -3   2   7      206.45      186.91      2.70 o
  -2   2   7       28.68       24.55      0.81 o
  -1   2   7      107.70      115.90      1.66 o
   0   2   7       12.95       12.70      0.60 o
   1   2   7        0.03        0.02      0.31 o
   2   2   7       87.91       90.85      1.71 o
   3   2   7      522.65      531.54     11.16 o
   4   2   7      253.73      255.75      4.44 o
   5   2   7       25.67       27.31      1.86 o
   6   2   7       14.15       13.91      1.23 o
   7   2   7        0.00       -0.62      0.80 o
  -9   3   7       16.21       20.10      1.88 o
  -8   3   7       71.58       64.80      3.00 o
  -7   3   7       22.01       19.02      1.23 o
  -6   3   7       52.20       57.45      1.47 o
  -5   3   7      331.81      336.18      4.97 o
  -4   3   7       39.84       38.79      1.05 o
  -3   3   7       56.64       48.87      1.17 o
  -2   3   7        3.64        3.92      0.47 o
  -1   3   7       11.86       11.52      0.77 o
   0   3   7      200.60      191.59      3.42 o
   1   3   7      231.01      229.60      3.71 o
   2   3   7       89.23       91.13      3.37 o
   3   3   7      175.07      176.48      5.94 o
   4   3   7       13.41       14.90      0.94 o
   5   3   7       73.50       73.46      1.91 o
   6   3   7      140.79      148.70      3.08 o
  -8   4   7        2.17        1.56      1.05 o
  -7   4   7        4.23        5.72      0.87 o
  -6   4   7       27.58       30.44      1.48 o
  -5   4   7        0.23       -0.39      0.46 o
  -4   4   7       90.13       88.64      1.70 o
  -3   4   7      204.33      208.27      3.08 o
  -2   4   7      208.55      188.99      2.87 o
  -1   4   7      279.63      252.07      3.60 o
   0   4   7      220.97      208.00      3.12 o
   1   4   7      277.88      263.54      5.71 o
   2   4   7        2.64        4.05      0.57 o
   3   4   7       82.73       79.98      2.33 o
   4   4   7       60.40       57.88      1.68 o
   5   4   7        0.14       -0.21      0.59 o
  -7   5   7       19.09       27.53      1.64 o
  -6   5   7       45.31       45.34      1.73 o
  -5   5   7       22.57       22.96      1.03 o
  -4   5   7       72.09       70.09      1.72 o
  -3   5   7        2.10        3.29      0.59 o
  -2   5   7       80.76       91.69      2.16 o
  -1   5   7       13.13        8.95      0.73 o
   0   5   7        1.44        0.65      0.54 o
   1   5   7      519.18      518.33      7.49 o
   2   5   7        9.23       11.27      1.03 o
   3   5   7       46.10       50.77      1.91 o
   4   5   7      152.46      156.62      3.72 o
  -6   6   7        0.00        0.55      0.68 o
  -5   6   7       19.49       23.23      1.33 o
  -4   6   7       30.70       37.30      1.30 o
  -3   6   7        0.93       -0.14      0.50 o
  -2   6   7       22.87       21.22      1.37 o
  -1   6   7       30.85       31.07      1.23 o
   0   6   7        1.96        2.08      0.64 o
   1   6   7       84.38       91.06      2.60 o
   2   6   7       75.20       83.88      2.51 o
  -2   7   7        5.46        8.42      0.78 o
  -1   7   7      170.60      190.07      3.46 o
  -2 -11   8       27.83       31.52      1.85 o
  -1 -11   8       63.45       66.93      2.60 o
   0 -11   8        2.62        1.69      0.77 o
   1 -11   8        7.95       10.19      1.01 o
   2 -11   8       11.22       11.21      1.08 o
   3 -11   8        0.58        0.60      0.70 o
  -4 -10   8       63.59       60.05      2.62 o
  -3 -10   8       33.28       35.33      1.22 o
  -2 -10   8        0.31       -0.68      0.71 o
  -1 -10   8        0.01       -0.31      0.69 o
   0 -10   8        0.34        1.57      0.65 o
   1 -10   8       27.85       24.71      1.42 o
   2 -10   8        1.61       -0.09      0.65 o
   3 -10   8        0.31        0.40      0.64 o
   4 -10   8        2.67        3.55      0.84 o
   5 -10   8        1.47        1.64      0.86 o
  -6  -9   8       57.02       71.27      2.98 o
  -5  -9   8       20.25       25.50      1.31 o
  -4  -9   8        1.16        0.90      0.55 o
  -3  -9   8      152.98      169.62      3.46 o
  -2  -9   8       13.63        9.71      0.69 o
  -1  -9   8       99.11      113.24      3.68 o
   0  -9   8        0.03       -0.34      0.61 o
   1  -9   8        6.24        6.34      0.87 o
   2  -9   8       26.67       30.26      1.64 o
   3  -9   8        0.36        0.17      0.65 o
   4  -9   8        0.16       -0.69      0.71 o
   5  -9   8        5.26        2.99      0.96 o
   6  -9   8       11.66        9.42      0.84 o
  -7  -8   8        0.02        0.94      0.78 o
  -6  -8   8      106.96      109.95      3.23 o
  -5  -8   8        4.88        5.40      0.52 o
  -4  -8   8       60.15       63.45      1.33 o
  -3  -8   8       35.64       37.06      1.12 o
  -2  -8   8       34.03       31.36      1.13 o
  -1  -8   8       79.39       71.02      1.21 o
   0  -8   8        0.17       -0.23      0.23 o
   1  -8   8      125.73      118.05      1.95 o
   2  -8   8       53.69       58.70      1.16 o
   3  -8   8       87.63       91.55      1.92 o
   4  -8   8       56.38       55.85      2.47 o
   5  -8   8       63.65       51.22      1.62 o
   6  -8   8       89.13       78.61      2.16 o
  -8  -7   8       12.45       19.58      1.37 o
  -7  -7   8      270.90      291.05      5.90 o
  -6  -7   8      193.54      194.65      3.49 o
  -5  -7   8        0.22       -0.23      0.40 o
  -4  -7   8       19.87       20.17      0.74 o
  -3  -7   8       47.59       52.77      1.56 o
  -2  -7   8        1.91        2.58      0.46 o
  -1  -7   8        0.90        0.63      0.35 o
   0  -7   8        5.75        6.95      0.48 o
   1  -7   8       99.27      109.52      3.29 o
   2  -7   8        9.75        6.86      0.50 o
   3  -7   8        9.39       10.66      0.81 o
   4  -7   8       47.23       54.28      1.71 o
   5  -7   8        0.27       -0.53      0.53 o
   6  -7   8       21.82       16.10      1.06 o
   7  -7   8       41.15       46.30      2.30 o
  -8  -6   8        1.04        0.22      0.83 o
  -7  -6   8       53.28       58.37      4.78 o
  -6  -6   8      377.28      395.15     10.06 o
  -5  -6   8        7.74        8.27      0.63 o
  -4  -6   8       90.41       87.46      2.70 o
  -3  -6   8       69.56       59.97      1.16 o
  -2  -6   8       93.65       91.69      1.99 o
  -1  -6   8      206.59      214.89      4.66 o
   0  -6   8       24.87       19.57      0.78 o
   1  -6   8      377.63      387.99      7.31 o
   2  -6   8       86.72       82.78      2.41 o
   3  -6   8       95.31       86.95      1.78 o
   4  -6   8        1.57        1.33      0.57 o
   5  -6   8      186.00      176.51      5.72 o
   6  -6   8       26.56       28.28      1.63 o
   7  -6   8       28.99       26.46      1.85 o
  -9  -5   8       25.96       26.77      1.90 o
  -8  -5   8       12.14       11.57      1.11 o
  -7  -5   8       87.26       75.67      4.18 o
  -6  -5   8       22.39       16.88      1.15 o
  -5  -5   8      159.67      155.45      3.55 o
  -4  -5   8       36.34       35.19      1.43 o
  -3  -5   8        3.47        3.59      0.51 o
  -2  -5   8       74.85       69.75      2.11 o
  -1  -5   8        1.21        1.60      0.40 o
   0  -5   8      231.61      237.92      5.95 o
   1  -5   8      184.86      189.09      3.09 o
   2  -5   8       36.79       30.14      1.14 o
   3  -5   8      312.14      319.98      4.84 o
   4  -5   8       60.46       57.75      2.26 o
   5  -5   8      196.36      206.78      3.46 o
   6  -5   8       70.50       72.28      1.78 o
   7  -5   8        0.45        0.99      1.05 o
   8  -5   8       19.13       24.84      2.26 o
  -9  -4   8        1.18        2.29      0.89 o
  -8  -4   8       24.23       24.95      1.49 o
  -7  -4   8        0.51       -0.60      0.60 o
  -6  -4   8        6.76        5.33      1.21 o
  -5  -4   8      211.82      208.84      4.68 o
  -4  -4   8       51.52       59.18      1.85 o
  -3  -4   8        0.34        0.92      0.50 o
  -2  -4   8      363.14      375.12      6.85 o
  -1  -4   8       95.90      105.21      2.16 o
   0  -4   8      272.27      262.56      4.53 o
   1  -4   8      359.33      356.90      7.22 o
   2  -4   8       40.14       40.43      0.95 o
   3  -4   8       74.86       64.74      2.30 o
   4  -4   8       24.22       23.68      0.96 o
   5  -4   8       89.36       87.83      1.94 o
   6  -4   8       18.79       12.48      0.97 o
   7  -4   8       13.24       14.94      1.68 o
   8  -4   8        2.51       -0.19      1.07 o
  -9  -3   8       83.13       78.64      2.58 o
  -8  -3   8      143.39      137.09      3.49 o
  -7  -3   8      109.46       99.16      3.92 o
  -6  -3   8       31.09       34.98      1.38 o
  -5  -3   8       40.45       41.70      1.29 o
  -4  -3   8      146.45      139.23      2.57 o
  -3  -3   8       29.27       33.61      1.08 o
  -2  -3   8       94.68       92.70      1.53 o
  -1  -3   8      657.21      666.52      9.41 o
   0  -3   8       52.78       45.85      1.23 o
   1  -3   8      410.02      422.71      7.65 o
   2  -3   8       67.53       73.70      1.59 o
   3  -3   8      223.51      231.31      3.83 o
   4  -3   8      357.28      343.80      5.20 o
   5  -3   8        9.45       11.54      0.92 o
   6  -3   8       51.42       56.62      1.88 o
   7  -3   8        0.87        1.39      0.73 o
   8  -3   8       10.03       12.11      1.14 o
  -9  -2   8       18.78       25.14      1.54 o
  -8  -2   8       26.38       22.53      2.05 o
  -7  -2   8       19.66       23.04      2.13 o
  -6  -2   8      154.54      154.06      5.12 o
  -5  -2   8      246.53      235.52      2.84 o
  -4  -2   8        4.45        3.76      0.52 o
  -3  -2   8        3.81        4.68      0.50 o
  -2  -2   8       28.08       27.57      0.76 o
  -1  -2   8        2.93        3.32      0.61 o
   0  -2   8        7.24        6.48      0.56 o
   1  -2   8      458.60      480.56      6.14 o
   2  -2   8      250.52      267.73      3.72 o
   3  -2   8       29.09       30.42      0.81 o
   4  -2   8        0.04       -0.07      0.38 o
   5  -2   8       33.89       31.86      1.47 o
   6  -2   8        0.06        1.33      0.99 o
   7  -2   8        2.02        3.05      0.91 o
  -9  -1   8        0.30        1.12      1.17 o
  -8  -1   8       84.78       79.00      3.56 o
  -7  -1   8       32.59       30.51      2.18 o
  -6  -1   8        0.26        0.35      0.29 o
  -5  -1   8      250.30      255.21      6.84 o
  -4  -1   8       35.69       29.73      0.97 o
  -3  -1   8      580.85      572.14     10.91 o
  -2  -1   8       84.05       87.21      1.58 o
  -1  -1   8       59.90       55.27      1.17 o
   0  -1   8      429.34      447.41      8.36 o
   1  -1   8       64.27       65.57      1.33 o
   2  -1   8      173.92      175.04      2.35 o
   3  -1   8        7.45        8.68      0.51 o
   4  -1   8       82.54       81.18      1.87 o
   5  -1   8      164.47      166.88      6.11 o
   6  -1   8       14.29       16.35      1.01 o
   7  -1   8       47.83       53.56      2.13 o
  -9   0   8       39.73       46.47      2.95 o
  -8   0   8        0.06        0.10      0.99 o
  -7   0   8      127.54      118.95      4.38 o
  -6   0   8       37.20       41.00      1.14 o
  -5   0   8      441.10      439.47      6.15 o
  -4   0   8       43.23       43.79      1.18 o
  -3   0   8       14.89       12.46      0.53 o
  -2   0   8       10.51       10.20      0.55 o
  -1   0   8      108.06      112.12      2.37 o
   0   0   8       51.03       54.65      1.78 o
   1   0   8      123.90      123.58      2.02 o
   2   0   8        6.42        5.30      0.42 o
   3   0   8        7.90        4.27      1.41 o
   4   0   8        0.02        1.89      0.73 o
   5   0   8       51.82       50.51      1.61 o
   6   0   8      102.56      105.99      2.55 o
   7   0   8        8.47        9.61      1.17 o
  -9   1   8        2.00        0.55      1.23 o
  -8   1   8        1.48        1.35      1.12 o
  -7   1   8        0.01       -0.42      0.83 o
  -6   1   8        9.08        9.95      0.67 o
  -5   1   8        0.21        0.93      0.49 o
  -4   1   8      324.69      347.11      5.07 o
  -3   1   8      178.60      168.76      2.52 o
  -2   1   8      105.52      107.65      1.82 o
  -1   1   8        5.67        3.11      0.44 o
   0   1   8       50.81       50.72      1.19 o
   1   1   8       72.14       79.31      1.55 o
   2   1   8      263.58      259.34      5.41 o
   3   1   8       64.07       67.60      2.23 o
   4   1   8      424.67      439.10     16.97 o
   5   1   8      225.54      233.80      4.48 o
   6   1   8       45.93       45.46      2.01 o
  -9   2   8       15.52       13.27      1.66 o
  -8   2   8        0.25       -0.69      0.91 o
  -7   2   8        6.50        7.33      1.34 o
  -6   2   8       93.99       89.96      1.93 o
  -5   2   8      123.12      118.07      2.28 o
  -4   2   8      175.15      168.47      2.59 o
  -3   2   8      110.81      109.04      1.91 o
  -2   2   8        0.48       -0.10      0.37 o
  -1   2   8       76.78       65.26      1.38 o
   0   2   8        0.68        0.29      0.38 o
   1   2   8       36.08       32.46      1.49 o
   2   2   8        3.63        4.51      0.82 o
   3   2   8       17.01       16.35      1.85 o
   4   2   8       51.13       50.25      2.08 o
   5   2   8       57.60       55.35      2.17 o
   6   2   8        1.11        1.42      0.96 o
  -8   3   8      103.43      107.80      4.21 o
  -7   3   8       15.34       16.31      1.70 o
  -6   3   8      102.50      103.71      3.75 o
  -5   3   8       52.09       50.86      1.28 o
  -4   3   8       79.17       89.51      2.21 o
  -3   3   8      101.45      100.70      1.86 o
  -2   3   8      108.74      110.52      1.98 o
  -1   3   8       56.37       49.90      1.26 o
   0   3   8       13.60       13.21      0.72 o
   1   3   8       39.89       40.61      1.32 o
   2   3   8        0.62        0.54      0.59 o
   3   3   8       17.75       13.48      0.92 o
   4   3   8        0.28       -0.49      0.67 o
   5   3   8        1.20        1.48      1.16 o
  -7   4   8       21.68       21.92      1.99 o
  -6   4   8        0.27       -0.58      0.58 o
  -5   4   8       17.08       13.14      0.96 o
  -4   4   8      141.97      141.73      2.68 o
  -3   4   8      143.01      150.27      2.52 o
  -2   4   8       22.90       16.12      0.79 o
  -1   4   8       78.12       66.73      1.52 o
   0   4   8        0.01        1.77      0.50 o
   1   4   8      134.19      128.22      3.14 o
   2   4   8       35.04       36.67      1.94 o
   3   4   8        0.82        0.99      0.69 o
   4   4   8       24.77       28.15      3.17 o
  -6   5   8       16.22       20.18      1.87 o
  -5   5   8       22.53       24.53      1.35 o
  -4   5   8        2.36        1.79      0.57 o
  -3   5   8        7.85        6.97      0.72 o
  -2   5   8       31.87       32.97      1.25 o
  -1   5   8        9.10        8.06      1.04 o
   0   5   8       25.90       23.67      1.41 o
   1   5   8       10.33       11.97      1.10 o
   2   5   8        0.08        0.17      0.71 o
  -3   6   8        3.36        3.31      0.77 o
  -2   6   8       32.50       36.42      1.66 o
  -1   6   8       84.86       87.89      2.57 o
  -1 -11   9        0.69        0.17      0.78 o
   0 -11   9       18.85       16.45      1.48 o
   1 -11   9       12.25       14.90      1.29 o
  -4 -10   9        4.68        3.75      0.70 o
  -3 -10   9        0.03       -0.45      0.45 o
  -2 -10   9        0.91       -0.22      0.83 o
  -1 -10   9      174.97      169.93      5.21 o
   0 -10   9       28.88       28.24      1.72 o
   1 -10   9       23.26       25.78      1.61 o
   2 -10   9        0.90       -0.10      0.73 o
   3 -10   9        0.06        0.12      0.81 o
   4 -10   9       16.24       14.68      1.40 o
  -5  -9   9        1.36        1.55      0.96 o
  -4  -9   9       72.98       75.06      2.12 o
  -3  -9   9        6.10        8.09      0.79 o
  -2  -9   9        0.25       -0.10      0.51 o
  -1  -9   9        8.23       12.03      0.76 o
   0  -9   9        8.85       10.60      1.14 o
   1  -9   9      106.97      105.39      3.57 o
   2  -9   9        1.91        1.22      0.83 o
   3  -9   9      103.25       92.24      3.39 o
   4  -9   9       28.53       32.74      2.07 o
   5  -9   9       11.22       15.14      1.53 o
  -6  -8   9       26.86       32.70      1.65 o
  -5  -8   9        1.54        1.26      0.68 o
  -4  -8   9        1.44        4.33      0.61 o
  -3  -8   9       51.88       46.90      1.36 o
  -2  -8   9       12.58       15.79      0.79 o
  -1  -8   9       37.34       40.13      1.43 o
   0  -8   9       11.63        8.45      0.74 o
   1  -8   9       17.20       14.90      1.40 o
   2  -8   9       51.35       51.66      2.42 o
   3  -8   9       50.70       42.02      2.26 o
   4  -8   9       54.21       50.23      2.49 o
   5  -8   9        1.70        1.42      0.68 o
   6  -8   9        0.28        0.73      0.66 o
  -7  -7   9       32.61       29.17      1.67 o
  -6  -7   9       24.33       20.13      1.90 o
  -5  -7   9        9.03        9.07      0.91 o
  -4  -7   9       22.96       19.48      0.99 o
  -3  -7   9       21.99       29.85      1.34 o
  -2  -7   9        0.07        0.33      0.53 o
  -1  -7   9        6.01        6.18      1.53 o
   0  -7   9      225.08      229.94      7.34 o
   1  -7   9        7.95        8.28      0.80 o
   2  -7   9        0.48        0.17      0.99 o
   3  -7   9        8.32        9.57      0.83 o
   4  -7   9        0.17        0.42      0.86 o
   5  -7   9      173.85      173.53      3.72 o
   6  -7   9        8.80        7.30      1.18 o
  -8  -6   9       32.45       36.88      2.19 o
  -7  -6   9        7.33        7.04      1.33 o
  -6  -6   9       24.41       22.77      1.36 o
  -5  -6   9       70.24       73.77      3.73 o
  -4  -6   9       99.35       99.27      3.14 o
  -3  -6   9      113.79      118.99      2.88 o
  -2  -6   9        0.00       -0.38      0.38 o
  -1  -6   9      174.07      182.00      3.06 o
   0  -6   9       66.75       74.59      1.96 o
   1  -6   9       75.28       78.80      2.13 o
   2  -6   9      207.23      201.18      4.16 o
   3  -6   9        7.81        5.35      0.71 o
   4  -6   9        8.92        9.92      0.88 o
   5  -6   9       61.01       61.12      1.61 o
   6  -6   9       13.13       13.27      1.40 o
   7  -6   9       24.49       21.84      1.86 o
  -8  -5   9        5.24        6.35      0.95 o
  -7  -5   9        0.01        0.25      0.79 o
  -6  -5   9        9.73        7.86      1.36 o
  -5  -5   9        7.98        5.08      1.16 o
  -4  -5   9       83.74       93.05      2.55 o
  -3  -5   9      156.89      155.91      3.49 o
  -2  -5   9        4.12        5.12      1.85 o
  -1  -5   9        8.81        9.03      0.81 o
   0  -5   9      109.59      125.57      2.35 o
   1  -5   9       19.96       18.47      0.92 o
   2  -5   9      216.49      223.78      3.62 o
   3  -5   9       53.92       61.05      1.91 o
   4  -5   9        3.26        2.16      0.53 o
   5  -5   9       69.67       75.37      2.18 o
   6  -5   9       16.49       24.82      1.39 o
   7  -5   9        0.83        0.79      1.18 o
  -9  -4   9        0.03       -0.64      0.73 o
  -8  -4   9       25.38       28.58      1.63 o
  -7  -4   9       39.42       44.70      2.66 o
  -6  -4   9       30.41       30.29      2.29 o
  -5  -4   9      262.35      258.81      7.45 o
  -4  -4   9       22.82       23.00      1.26 o
  -3  -4   9      232.57      239.39      4.85 o
  -2  -4   9        0.49        0.15      0.53 o
  -1  -4   9      187.55      192.14      4.03 o
   0  -4   9      627.00      623.28     10.91 o
   1  -4   9        1.02       -0.50      0.50 o
   2  -4   9        2.72        3.46      0.43 o
   3  -4   9       42.35       40.71      1.19 o
   4  -4   9        6.73        5.27      0.66 o
   5  -4   9      154.28      148.54      3.39 o
   6  -4   9       68.13       64.96      3.18 o
   7  -4   9        0.05        0.25      1.16 o
  -9  -3   9        1.71        2.34      0.88 o
  -8  -3   9        2.12        2.65      1.20 o
  -7  -3   9       51.30       46.86      2.74 o
  -6  -3   9       10.51       12.02      0.73 o
  -5  -3   9       83.42       79.46      3.34 o
  -4  -3   9       59.02       59.20      1.58 o
  -3  -3   9      241.71      238.72      3.37 o
  -2  -3   9      227.23      239.26      3.94 o
  -1  -3   9        1.55        2.25      0.49 o
   0  -3   9       34.38       33.10      1.38 o
   1  -3   9      137.07      136.46      3.94 o
   2  -3   9       19.08       21.78      1.39 o
   3  -3   9      115.45      112.70      1.95 o
   4  -3   9      114.63      112.95      2.29 o
   5  -3   9        9.41        6.24      1.31 o
   6  -3   9       81.48       85.94      3.78 o
   7  -3   9       18.48       18.76      1.98 o
  -9  -2   9        1.12        2.35      1.25 o
  -8  -2   9        0.16       -0.05      1.05 o
  -7  -2   9      225.24      231.39      7.12 o
  -6  -2   9       55.47       46.40      1.32 o
  -5  -2   9       62.06       63.47      1.66 o
  -4  -2   9        0.20       -0.49      0.55 o
  -3  -2   9       11.56       10.11      0.58 o
  -2  -2   9      291.21      284.63      3.93 o
  -1  -2   9      427.35      438.42      6.59 o
   0  -2   9      152.89      158.04      2.89 o
   1  -2   9        2.98        4.81      0.60 o
   2  -2   9      162.34      160.93      2.56 o
   3  -2   9       68.51       64.12      1.61 o
   4  -2   9      286.26      270.71      5.66 o
   5  -2   9        2.72        3.62      0.84 o
   6  -2   9        2.65        1.78      0.87 o
   7  -2   9        1.96        3.81      1.43 o
  -9  -1   9       13.11       12.90      1.77 o
  -8  -1   9       33.43       31.93      2.40 o
  -7  -1   9        4.05        5.18      1.40 o
  -6  -1   9       12.36       11.37      0.80 o
  -5  -1   9       42.65       38.64      1.40 o
  -4  -1   9       41.51       39.97      1.19 o
  -3  -1   9       52.59       60.79      1.35 o
  -2  -1   9        0.34       -0.36      0.36 o
  -1  -1   9      101.49       97.20      2.11 o
   0  -1   9        1.00        0.74      0.59 o
   1  -1   9       49.38       43.91      1.35 o
   2  -1   9      340.03      333.10      5.15 o
   3  -1   9      122.84      126.46      4.98 o
   4  -1   9      534.50      552.98     17.02 o
   5  -1   9        4.88        6.01      1.05 o
   6  -1   9        6.88        6.55      1.10 o
  -8   0   9       35.21       44.13      2.86 o
  -7   0   9        6.05        7.56      0.66 o
  -6   0   9        6.33        8.03      0.78 o
  -5   0   9      125.45      122.93      2.71 o
  -4   0   9      226.44      230.61      3.26 o
  -3   0   9      549.15      545.49     15.11 o
  -2   0   9      181.26      167.10      3.72 o
  -1   0   9        0.11       -0.23      0.23 o
   0   0   9       21.51       17.14      4.14 o
   1   0   9      153.58      147.68      4.91 o
   2   0   9       15.48       12.77      2.40 o
   3   0   9        4.31        3.66      0.87 o
   4   0   9      472.48      483.09     14.67 o
   5   0   9      315.81      340.70      7.18 o
   6   0   9        2.37        1.68      1.35 o
  -8   1   9        5.45        7.85      1.55 o
  -7   1   9       31.34       33.53      1.32 o
  -6   1   9       72.65       71.69      1.97 o
  -5   1   9        0.25        0.78      0.61 o
  -4   1   9      140.29      162.12      4.97 o
  -3   1   9       54.30       52.36      1.25 o
  -2   1   9       83.84       78.51      1.56 o
  -1   1   9       61.95       55.38      1.55 o
   0   1   9       93.05       84.02      3.42 o
   1   1   9       11.97       11.88      1.43 o
   2   1   9        1.61        1.44      0.72 o
   3   1   9      220.71      226.12      7.37 o
   4   1   9      124.08      130.36      3.59 o
   5   1   9       35.62       43.48      2.86 o
  -8   2   9        0.27        0.78      1.14 o
  -7   2   9       13.75       10.93      1.55 o
  -6   2   9       64.12       68.43      5.59 o
  -5   2   9        2.03        3.13      0.61 o
  -4   2   9       64.84       67.64      1.72 o
  -3   2   9       32.96       34.03      1.67 o
  -2   2   9       26.44       27.64      0.98 o
  -1   2   9      217.17      217.41      3.69 o
   0   2   9       73.70       64.43      2.00 o
   1   2   9       32.62       29.68      1.43 o
   2   2   9      250.98      257.02      6.96 o
   3   2   9       58.97       57.18      3.05 o
   4   2   9       35.16       39.29      2.68 o
  -7   3   9       51.21       63.33      3.20 o
  -6   3   9        8.82       12.03      1.29 o
  -5   3   9        2.18        2.93      0.74 o
  -4   3   9        0.64        0.24      0.53 o
  -3   3   9       16.82       16.15      0.94 o
  -2   3   9       74.63       65.13      1.77 o
  -1   3   9        7.53        9.47      0.80 o
   0   3   9      102.39      103.79      2.73 o
   1   3   9        2.39        1.60      1.57 o
   2   3   9       26.80       22.50      1.37 o
   3   3   9       68.36       69.76      3.20 o
  -5   4   9        0.08       -0.26      0.63 o
  -4   4   9       12.48       10.74      0.98 o
  -3   4   9        1.73        1.40      0.71 o
  -2   4   9        0.30       -0.30      0.82 o
  -1   4   9       49.76       50.63      1.89 o
   0   4   9        8.01        8.34      1.03 o
   1   4   9        2.89        4.13      1.16 o
   2   4   9        6.58        5.45      1.59 o
  -3   5   9        0.02        0.77      0.86 o
  -2   5   9        0.01       -0.12      0.71 o
  -1   5   9       25.63       24.37      1.44 o
  -3 -10  10        1.05        0.30      0.66 o
  -2 -10  10      174.12      174.51      5.82 o
  -1 -10  10        1.87       -0.04      0.91 o
   0 -10  10        0.23       -0.26      0.78 o
   1 -10  10        7.67       11.20      1.27 o
   2 -10  10       81.43       70.89      2.98 o
  -5  -9  10       22.83       25.05      1.86 o
  -4  -9  10       44.22       39.07      2.16 o
  -3  -9  10        0.74        1.76      0.67 o
  -2  -9  10        2.89        1.60      0.60 o
  -1  -9  10       39.92       43.73      1.44 o
   0  -9  10        0.64       -0.47      0.47 o
   1  -9  10        0.01        0.77      0.83 o
   2  -9  10      159.27      157.85      5.09 o
   3  -9  10       36.47       35.64      2.30 o
   4  -9  10        6.14        8.00      1.33 o
  -6  -8  10        0.97        0.49      0.82 o
  -5  -8  10       16.79       15.41      1.17 o
  -4  -8  10      131.65      131.57      3.15 o
  -3  -8  10       37.40       30.75      1.37 o
  -2  -8  10        3.57        2.75      1.05 o
  -1  -8  10       34.49       40.25      2.18 o
   0  -8  10       30.30       26.98      1.87 o
   1  -8  10        2.82        4.05      1.03 o
   2  -8  10      316.08      294.31      8.29 o
   3  -8  10       24.09       28.60      2.08 o
   4  -8  10       35.85       40.10      2.43 o
   5  -8  10        1.64        0.88      0.68 o
  -7  -7  10        0.42        0.27      0.81 o
  -6  -7  10       25.52       22.55      1.46 o
  -5  -7  10       38.64       37.60      1.64 o
  -4  -7  10       13.45       12.12      1.44 o
  -3  -7  10      127.48      144.96      3.43 o
  -2  -7  10       16.29       14.25      0.99 o
  -1  -7  10       20.72       22.11      2.07 o
   0  -7  10       43.94       45.38      1.64 o
   1  -7  10       14.22       12.41      0.96 o
   2  -7  10       13.25       16.46      1.09 o
   3  -7  10        0.25        0.27      0.90 o
   4  -7  10       13.60       15.01      1.61 o
   5  -7  10        0.02       -0.81      0.81 o
  -7  -6  10        0.34       -0.79      0.79 o
  -6  -6  10      143.65      146.61      5.20 o
  -5  -6  10        1.56        1.46      1.21 o
  -4  -6  10        0.94       -0.70      0.86 o
  -3  -6  10      155.95      166.75      6.41 o
  -2  -6  10        0.52       -0.52      0.52 o
  -1  -6  10        1.83        1.85      0.79 o
   0  -6  10      110.05      105.71      2.66 o
   1  -6  10        2.45        4.06      0.71 o
   2  -6  10       20.88       21.44      1.60 o
   3  -6  10       25.97       22.72      1.55 o
   4  -6  10       24.28       26.69      2.00 o
   5  -6  10        1.37        1.04      0.69 o
  -8  -5  10       10.73       11.36      1.18 o
  -7  -5  10        2.32        1.34      1.12 o
  -6  -5  10       14.15       11.33      1.56 o
  -5  -5  10        9.37       10.54      1.43 o
  -4  -5  10       22.26       19.11      1.74 o
  -3  -5  10        0.01       -0.58      0.58 o
  -2  -5  10       96.36      103.01      2.70 o
  -1  -5  10        8.30        5.90      0.79 o
   0  -5  10       10.89        9.83      1.29 o
   1  -5  10        0.32        0.19      0.61 o
   2  -5  10        0.39        0.80      0.58 o
   3  -5  10       13.59       14.74      1.11 o
   4  -5  10       32.27       36.23      1.60 o
   5  -5  10        2.56        0.93      0.74 o
   6  -5  10       42.57       51.70      2.96 o
  -8  -4  10       23.19       21.50      2.09 o
  -7  -4  10        1.02       -0.44      1.08 o
  -6  -4  10       73.52       65.57      3.24 o
  -5  -4  10        3.63        5.05      1.25 o
  -4  -4  10       77.19       77.96      2.18 o
  -3  -4  10      152.13      150.81      5.00 o
  -2  -4  10       17.59       17.43      1.18 o
  -1  -4  10      133.63      142.10      3.36 o
   0  -4  10      310.18      296.83      7.50 o
   1  -4  10        1.29       -0.58      0.58 o
   2  -4  10        0.70        1.14      0.61 o
   3  -4  10      180.69      191.32      6.04 o
   4  -4  10       11.33       10.75      2.42 o
   5  -4  10       50.62       48.79      2.92 o
   6  -4  10       38.75       38.60      2.79 o
  -8  -3  10        2.22        1.68      1.30 o
  -7  -3  10       91.00       88.89      3.94 o
  -6  -3  10       17.88       19.56      1.86 o
  -5  -3  10       10.17        9.72      1.46 o
  -4  -3  10       19.33       17.74      1.29 o
  -3  -3  10       11.25       11.37      0.72 o
  -2  -3  10        3.39        5.55      1.17 o
  -1  -3  10        0.87        1.20      0.70 o
   0  -3  10      143.40      140.16      4.70 o
   1  -3  10       23.00       25.74      1.91 o
   2  -3  10        3.53        6.62      0.84 o
   3  -3  10       12.60       13.45      0.97 o
   4  -3  10       99.23      115.96      4.47 o
   5  -3  10       57.86       50.97      2.95 o
   6  -3  10        3.17        4.94      1.44 o
  -8  -2  10       53.84       51.82      3.12 o
  -7  -2  10       26.97       33.91      2.52 o
  -6  -2  10       73.09       82.61      2.01 o
  -5  -2  10        2.78        1.96      0.61 o
  -4  -2  10      464.78      487.74      9.06 o
  -3  -2  10      263.16      257.57      5.19 o
  -2  -2  10      773.96      796.64     19.32 o
  -1  -2  10       20.78       17.66      1.70 o
   0  -2  10       41.26       33.95      2.20 o
   1  -2  10      134.87      127.35      4.51 o
   2  -2  10        1.37        2.22      0.77 o
   3  -2  10      188.02      185.37      4.87 o
   4  -2  10       81.24       80.08      3.68 o
   5  -2  10        0.44       -0.52      1.09 o
  -8  -1  10        9.08        9.85      1.64 o
  -7  -1  10        4.01        3.94      1.31 o
  -6  -1  10        9.50       11.76      1.39 o
  -5  -1  10        0.85        1.22      0.60 o
  -4  -1  10      365.96      382.23      5.62 o
  -3  -1  10       63.77       71.01      2.29 o
  -2  -1  10        0.39       -0.53      0.55 o
  -1  -1  10      135.40      134.85      4.72 o
   0  -1  10        2.24        1.62      1.00 o
   1  -1  10       29.46       26.70      2.12 o
   2  -1  10       28.08       29.24      1.46 o
   3  -1  10       17.44       18.61      1.29 o
   4  -1  10      122.82      135.01      3.58 o
   5  -1  10       16.64       13.10      1.87 o
  -8   0  10       13.42       16.41      2.01 o
  -7   0  10       96.26       96.65      4.21 o
  -6   0  10       19.94       25.33      1.23 o
  -5   0  10       24.67       26.70      1.17 o
  -4   0  10     1491.36     1560.41     20.46 o
  -3   0  10        1.53       -0.24      0.88 o
  -2   0  10        0.56        0.40      0.91 o
  -1   0  10       85.26       94.52      3.85 o
   0   0  10       39.99       34.34      2.29 o
   1   0  10       80.40       73.82      3.37 o
   2   0  10      143.94      141.61      5.08 o
   3   0  10        6.46        4.41      0.97 o
   4   0  10       14.19       14.39      2.20 o
   5   0  10       59.73       55.24      3.34 o
  -7   1  10       15.40       14.85      1.88 o
  -6   1  10       59.46       58.09      1.94 o
  -5   1  10       11.20       13.38      0.86 o
  -4   1  10       15.06       17.97      0.95 o
  -3   1  10       49.37       46.12      1.41 o
  -2   1  10       98.94       93.66      2.08 o
  -1   1  10       69.43       63.28      2.02 o
   0   1  10      329.65      315.87      8.94 o
   1   1  10        1.87        2.00      1.16 o
   2   1  10        0.21       -0.17      1.13 o
   3   1  10       99.49      105.62      4.32 o
   4   1  10        3.70        2.61      1.31 o
  -6   2  10       39.24       51.89      1.87 o
  -5   2  10       32.18       36.20      1.34 o
  -4   2  10       33.38       32.40      1.53 o
  -3   2  10       20.93       17.89      1.94 o
  -2   2  10       23.98       26.11      1.18 o
  -1   2  10        1.35        0.73      0.56 o
   0   2  10      145.48      134.54      3.27 o
   1   2  10        7.87        9.22      1.02 o
   2   2  10       68.15       68.33      2.47 o
   3   2  10        0.50       -0.69      1.08 o
  -5   3  10        0.20       -0.26      0.71 o
  -4   3  10       21.87       20.80      1.28 o
  -3   3  10        3.86        2.87      1.02 o
  -2   3  10        8.21        9.28      1.25 o
  -1   3  10       72.41       72.59      3.38 o
   0   3  10        7.95        5.22      0.92 o
   1   3  10        7.90        7.48      0.97 o
  -3  -9  11        2.76        2.35      0.91 o
  -2  -9  11        7.62        6.39      0.81 o
  -1  -9  11       21.40       23.00      1.91 o
   0  -9  11        0.00        0.55      0.96 o
   1  -9  11        0.33       -0.57      0.95 o
   2  -9  11       12.72       15.84      1.64 o
  -5  -8  11       18.82       15.07      1.61 o
  -4  -8  11       25.64       24.71      1.91 o
  -2  -8  11        1.24        1.48      1.01 o
  -1  -8  11       57.32       62.19      2.95 o
   0  -8  11        9.95        7.64      1.29 o
   1  -8  11       83.12       87.08      3.55 o
   2  -8  11        0.01       -0.29      1.00 o
   3  -8  11        0.03       -0.90      0.90 o
  -6  -7  11       22.68       14.96      1.26 o
  -5  -7  11        1.15        0.86      1.22 o
  -4  -7  11       90.15       90.42      3.77 o
  -3  -7  11       19.17       20.52      1.85 o
  -2  -7  11       44.26       50.27      2.61 o
  -1  -7  11       46.19       44.16      1.75 o
   0  -7  11       12.05       13.48      1.06 o
   1  -7  11        4.70        5.20      0.82 o
   2  -7  11       40.46       46.01      2.61 o
  -6  -6  11       21.38       20.88      2.01 o
  -5  -6  11       29.62       25.82      2.20 o
  -4  -6  11        0.44        0.36      1.01 o
  -3  -6  11       12.16       12.07      1.56 o
  -2  -6  11       16.77       15.31      1.56 o
  -1  -6  11       34.73       32.56      2.16 o
   0  -6  11       61.52       62.19      2.10 o
   1  -6  11       20.09       11.49      1.48 o
   2  -6  11      128.24      130.12      4.57 o
   3  -6  11        7.57        6.82      1.30 o
   4  -6  11        9.94       13.31      1.51 o
  -7  -5  11        2.41        1.09      1.23 o
  -6  -5  11        5.43        6.72      1.52 o
  -5  -5  11       13.70       14.97      1.73 o
  -4  -5  11        1.67        2.26      1.18 o
  -3  -5  11        0.46       -0.66      0.91 o
  -2  -5  11      143.99      146.65      5.02 o
  -1  -5  11        3.24        3.38      1.10 o
   0  -5  11       16.64       19.92      1.82 o
   1  -5  11       11.62       11.62      1.46 o
   2  -5  11       55.16       51.25      2.78 o
   3  -5  11       47.55       46.57      2.68 o
   4  -5  11        0.74        1.07      1.04 o
   5  -5  11       23.63       30.64      2.55 o
  -7  -4  11       20.70       29.81      2.49 o
  -6  -4  11       19.30       20.92      1.99 o
  -5  -4  11       69.48       72.31      3.46 o
  -4  -4  11        2.90        5.05      1.26 o
  -3  -4  11        9.95       11.15      1.52 o
  -2  -4  11        0.72        0.69      1.05 o
  -1  -4  11        6.33        6.60      1.26 o
   0  -4  11        8.56        6.59      1.23 o
   1  -4  11      132.58      133.01      4.72 o
   2  -4  11      157.40      148.26      5.12 o
   3  -4  11        0.89       -1.03      1.03 o
   4  -4  11       20.27       27.09      2.29 o
   5  -4  11        0.57        1.30      1.29 o
  -7  -3  11        0.62       -0.18      1.12 o
  -6  -3  11        1.36        0.66      1.16 o
  -5  -3  11        1.20       -0.48      1.14 o
  -4  -3  11      100.97      102.38      4.13 o
  -3  -3  11       19.46       23.60      2.07 o
  -2  -3  11        2.37        3.46      1.29 o
  -1  -3  11       12.40        7.43      1.44 o
   0  -3  11        4.16        3.22      1.09 o
   1  -3  11       53.79       54.26      2.85 o
   2  -3  11        1.31        0.70      1.03 o
   3  -3  11        3.16        4.48      1.31 o
   4  -3  11       55.93       42.62      2.79 o
  -7  -2  11        1.40        0.99      1.34 o
  -6  -2  11        0.04       -1.13      1.13 o
  -5  -2  11       10.82       10.13      0.87 o
  -4  -2  11        1.52        4.38      1.43 o
  -3  -2  11      215.03      201.78      6.44 o
  -2  -2  11       11.46       11.23      1.59 o
  -1  -2  11       63.55       63.62      3.14 o
   0  -2  11       97.28       94.78      3.89 o
   1  -2  11        6.24        7.86      1.36 o
   2  -2  11        0.31        0.69      1.07 o
   3  -2  11      154.56      159.63      5.69 o
   4  -2  11       18.82       17.91      1.98 o
  -7  -1  11       13.98       18.57      2.04 o
  -6  -1  11       21.01       20.29      1.17 o
  -5  -1  11       16.08       17.16      1.08 o
  -4  -1  11        6.55        7.10      0.91 o
  -3  -1  11       48.25       52.16      1.86 o
  -2  -1  11       47.00       37.79      2.53 o
  -1  -1  11        1.93        1.16      1.10 o
   0  -1  11        4.08        6.78      1.43 o
   1  -1  11        8.53        4.96      1.31 o
   2  -1  11        7.19        7.93      1.48 o
   3  -1  11       47.48       36.15      2.61 o
   4  -1  11       27.32       29.15      2.70 o
  -6   0  11        2.53        0.94      0.69 o
  -5   0  11        4.23        1.34      0.77 o
  -4   0  11       59.68       58.82      1.96 o
  -3   0  11       86.50       98.74      2.27 o
  -2   0  11       30.20       24.89      1.41 o
  -1   0  11       58.24       54.68      3.01 o
   0   0  11        4.81        2.27      1.17 o
   1   0  11      236.97      234.45      7.42 o
   2   0  11        1.36        0.64      1.16 o
   3   0  11        7.58        8.28      1.61 o
  -5   1  11        5.91        8.65      0.96 o
  -4   1  11        2.43        3.15      0.82 o
  -3   1  11       77.20       84.00      3.16 o
  -2   1  11        0.58        0.04      0.54 o
  -1   1  11        0.02        0.41      0.73 o
   0   1  11        2.76        3.85      1.30 o
   1   1  11       11.20       11.17      1.66 o
   2   1  11       34.39       33.17      2.56 o
  -4   2  11        0.52        0.53      0.76 o
  -3   2  11      116.98      116.78      2.56 o
  -2   2  11        0.00       -0.39      0.58 o
  -1   2  11       83.32       74.81      2.39 o
   0   2  11       35.48       41.52      3.37 o
  -4  -7  12        3.45        3.68      1.36 o
  -3  -7  12       61.20       55.37      2.98 o
  -2  -7  12       24.37       20.48      1.96 o
  -1  -7  12        6.01        4.92      1.34 o
   0  -7  12        3.08        2.64      1.09 o
  -5  -6  12       48.45       49.06      3.14 o
  -4  -6  12       40.19       41.97      2.81 o
  -3  -6  12       24.49       31.35      2.36 o
  -2  -6  12       22.07       22.34      2.04 o
  -1  -6  12       49.35       50.73      2.91 o
   0  -6  12       55.01       50.99      2.91 o
   1  -6  12       10.72       10.90      1.61 o
   2  -6  12       63.09       72.21      3.37 o
   3  -6  12        0.00        0.30      1.04 o
  -5  -5  12        0.08       -1.05      1.05 o
  -4  -5  12        7.65        7.99      1.57 o
  -3  -5  12       61.42       52.74      2.95 o
  -2  -5  12       21.02       20.83      1.98 o
  -1  -5  12       16.93       17.46      1.86 o
   0  -5  12        1.00        1.09      1.18 o
   1  -5  12        0.60        0.95      1.07 o
   2  -5  12       31.37       28.98      2.25 o
   3  -5  12       16.61       18.80      2.00 o
  -6  -4  12       15.82       19.52      2.18 o
  -5  -4  12        9.09        8.47      1.60 o
  -4  -4  12       20.26       17.88      1.86 o
  -3  -4  12       14.85       15.31      1.88 o
  -2  -4  12      172.07      167.43      5.74 o
  -1  -4  12       18.55       16.27      1.81 o
   0  -4  12      176.02      191.48      6.28 o
   1  -4  12        2.18        1.82      1.20 o
   2  -4  12        0.28       -0.06      1.03 o
   3  -4  12       77.26       79.54      3.77 o
  -6  -3  12       10.87       11.72      1.87 o
  -5  -3  12       11.02        6.73      1.53 o
  -4  -3  12       61.47       58.26      3.24 o
  -3  -3  12       65.98       67.69      3.43 o
  -2  -3  12       19.28       24.04      2.22 o
  -1  -3  12       24.04       23.43      2.17 o
   0  -3  12        4.54        2.82      1.27 o
   1  -3  12       37.73       38.89      2.60 o
   2  -3  12        1.47        1.07      1.14 o
   3  -3  12       15.35       16.75      1.94 o
  -5  -2  12       46.74       46.43      1.72 o
  -4  -2  12       65.14       62.80      3.39 o
  -3  -2  12      363.50      371.00     10.49 o
  -2  -2  12      111.93      114.55      4.69 o
  -1  -2  12        0.14       -1.05      1.05 o
   0  -2  12        9.11        5.72      1.49 o
   1  -2  12       16.87       16.00      1.94 o
   2  -2  12        0.03       -0.96      0.96 o
  -5  -1  12        6.89        6.54      0.89 o
  -4  -1  12       56.11       57.96      2.05 o
  -3  -1  12        0.83       -0.65      1.12 o
  -2  -1  12        0.89        0.47      1.16 o
  -1  -1  12      167.53      171.74      5.98 o
   0  -1  12      127.57      124.53      4.92 o
   1  -1  12       21.11       15.88      1.90 o
   2  -1  12        6.69       12.46      1.87 o
  -4   0  12        8.60       11.04      1.90 o
  -3   0  12        0.21        0.12      0.74 o
  -2   0  12       45.74       42.07      1.78 o
  -1   0  12       19.89       22.48      2.13 o
   0   0  12       34.10       22.92      2.20 o
  -2  -6  13        0.20        1.13      1.35 o
  -1  -6  13       58.48       65.01      3.38 o
   0  -6  13        6.54        5.99      1.48 o
  -3  -5  13        3.36        3.89      1.44 o
  -2  -5  13        9.62       10.45      1.75 o
  -1  -5  13        0.01       -1.16      1.16 o
   0  -5  13       28.26       26.22      2.35 o
  -3  -4  13       78.25       77.07      3.85 o
  -2  -4  13       53.60       55.85      3.27 o
  -1  -4  13       72.48       69.14      3.57 o
   0  -4  13        4.03        4.46      1.47 o
  -3  -3  13       58.63       61.77      3.48 o
  -2  -3  13        7.75        6.85      1.62 o
  -1  -3  13        0.22       -1.13      1.13 o
   0  -3  13       51.77       55.33      3.26 o
 
